# Supplementary material for: Molecular analysis of the evolutionary history of endometrial and ovarian carcinoma in Lynch syndrome
Source: Int J Cancer. 2025 Aug 7;157(11):2294–308. doi: 10.1002/ijc.70074 (PMC12496004; doi:10.1002/ijc.70074)
Supplement: Supplementary file 1 — Table S1. PanCancer panel design. [file IJC-157-2294-s004.xlsx]

## Sheet: Sheet1
Supplement Table 1. Design of Pan Cancer panel.
CHROM	Start	End	ID	HGNC GENE
chr1	1718769	1718876	CCDS34.1	GNB1
chr1	1718769	1718876	ENST00000378609.9_3	GNB1
chr1	1718769	1718876	ENST00000610897.4_2	GNB1
chr1	1718769	1718876	ENST00000615252.4_2	GNB1
chr1	1718769	1718876	NM_001282538.1	GNB1
chr1	1718769	1718876	NM_001282539.1	GNB1
chr1	1718769	1718876	NM_002074.5	GNB1
chr1	1720491	1720708	CCDS34.1	GNB1
chr1	1720491	1720708	ENST00000378609.9_3	GNB1
chr1	1720491	1720708	ENST00000461893.5_2	GNB1
chr1	1720491	1720708	ENST00000610897.4_2	GNB1
chr1	1720491	1720708	ENST00000615252.4_2	GNB1
chr1	1720491	1720708	NM_001282538.1	GNB1
chr1	1720491	1720708	NM_001282539.1	GNB1
chr1	1720491	1720708	NM_002074.5	GNB1
chr1	1720499	1720708	ENST00000471354.1_2	GNB1
chr1	1721833	1722035	CCDS34.1	GNB1
chr1	1721833	1722035	ENST00000378609.9_3	GNB1
chr1	1721833	1722035	ENST00000461893.5_2	GNB1
chr1	1721833	1722035	ENST00000471354.1_2	GNB1
chr1	1721833	1722035	ENST00000610897.4_2	GNB1
chr1	1721833	1722035	ENST00000615252.4_2	GNB1
chr1	1721833	1722035	NM_001282538.1	GNB1
chr1	1721833	1722035	NM_001282539.1	GNB1
chr1	1721833	1722035	NM_002074.5	GNB1
chr1	1722003	1722035	ENST00000439272.6_2	GNB1
chr1	1724683	1724750	CCDS34.1	GNB1
chr1	1724683	1724750	ENST00000378609.9_3	GNB1
chr1	1724683	1724750	ENST00000434686.6_2	GNB1
chr1	1724683	1724750	ENST00000439272.6_2	GNB1
chr1	1724683	1724750	ENST00000461893.5_2	GNB1
chr1	1724683	1724750	ENST00000471354.1_2	GNB1
chr1	1724683	1724750	ENST00000610897.4_2	GNB1
chr1	1724683	1724750	ENST00000615252.4_2	GNB1
chr1	1724683	1724750	NM_001282538.1	GNB1
chr1	1724683	1724750	NM_001282539.1	GNB1
chr1	1724683	1724750	NM_002074.5	GNB1
chr1	1735857	1736020	CCDS34.1	GNB1
chr1	1735857	1736020	ENST00000378609.9_3	GNB1
chr1	1735857	1736020	ENST00000434686.6_2	GNB1
chr1	1735857	1736020	ENST00000439272.6_2	GNB1
chr1	1735857	1736020	ENST00000471354.1_2	GNB1
chr1	1735857	1736020	ENST00000610897.4_2	GNB1
chr1	1735857	1736020	ENST00000615252.4_2	GNB1
chr1	1735857	1736020	NM_001282538.1	GNB1
chr1	1735857	1736020	NM_001282539.1	GNB1
chr1	1735857	1736020	NM_002074.5	GNB1
chr1	1735964	1736020	ENST00000437146.1_2	GNB1
chr1	1737913	1737977	CCDS34.1	GNB1
chr1	1737913	1737977	ENST00000378609.9_3	GNB1
chr1	1737913	1737977	ENST00000434686.6_2	GNB1
chr1	1737913	1737977	ENST00000437146.1_2	GNB1
chr1	1737913	1737977	ENST00000439272.6_2	GNB1
chr1	1737913	1737977	ENST00000471354.1_2	GNB1
chr1	1737913	1737977	ENST00000610897.4_2	GNB1
chr1	1737913	1737977	ENST00000615252.4_2	GNB1
chr1	1737913	1737977	NM_001282538.1	GNB1
chr1	1737913	1737977	NM_001282539.1	GNB1
chr1	1737913	1737977	NM_002074.5	GNB1
chr1	1747194	1747301	CCDS34.1	GNB1
chr1	1747194	1747301	ENST00000378609.9_3	GNB1
chr1	1747194	1747301	ENST00000434686.6_2	GNB1
chr1	1747194	1747301	ENST00000437146.1_2	GNB1
chr1	1747194	1747301	ENST00000439272.6_2	GNB1
chr1	1747194	1747301	ENST00000471354.1_2	GNB1
chr1	1747194	1747301	ENST00000610897.4_2	GNB1
chr1	1747194	1747301	ENST00000615252.4_2	GNB1
chr1	1747194	1747301	NM_001282538.1	GNB1
chr1	1747194	1747301	NM_001282539.1	GNB1
chr1	1747194	1747301	NM_002074.5	GNB1
chr1	1749275	1749314	CCDS34.1	GNB1
chr1	1749275	1749314	ENST00000378609.9_3	GNB1
chr1	1749275	1749314	ENST00000434686.6_2	GNB1
chr1	1749275	1749314	ENST00000437146.1_2	GNB1
chr1	1749275	1749314	ENST00000439272.6_2	GNB1
chr1	1749275	1749314	ENST00000471354.1_2	GNB1
chr1	1749275	1749314	ENST00000610897.4_2	GNB1
chr1	1749275	1749314	ENST00000615252.4_2	GNB1
chr1	1749275	1749314	NM_001282538.1	GNB1
chr1	1749275	1749314	NM_001282539.1	GNB1
chr1	1749275	1749314	NM_002074.5	GNB1
chr1	1756835	1756892	CCDS34.1	GNB1
chr1	1756835	1756892	ENST00000378609.9_3	GNB1
chr1	1756835	1756892	ENST00000434686.6_2	GNB1
chr1	1756835	1756892	ENST00000437146.1_2	GNB1
chr1	1756835	1756892	ENST00000439272.6_2	GNB1
chr1	1756835	1756892	ENST00000472614.2_2	GNB1
chr1	1756835	1756892	ENST00000607589.1_1	GNB1
chr1	1756835	1756892	ENST00000610897.4_2	GNB1
chr1	1756835	1756892	ENST00000615252.4_2	GNB1
chr1	1756835	1756892	NM_001282538.1	GNB1
chr1	1756835	1756892	NM_001282539.1	GNB1
chr1	1756835	1756892	NM_002074.5	GNB1
chr1	1982069	1982140	CCDS37.1	PRKCZ
chr1	1982069	1982140	ENST00000378567.8_2	PRKCZ
chr1	1982069	1982140	ENST00000468310.5_1	PRKCZ
chr1	1982069	1982140	ENST00000484419.1_1	PRKCZ
chr1	1982069	1982140	NM_002744.6	PRKCZ
chr1	1986879	1987001	CCDS37.1	PRKCZ
chr1	1986879	1987001	ENST00000378567.8_2	PRKCZ
chr1	1986879	1987001	ENST00000468310.5_1	PRKCZ
chr1	1986879	1987001	ENST00000479566.5_1	PRKCZ
chr1	1986879	1987001	ENST00000484419.1_1	PRKCZ
chr1	1986879	1987001	ENST00000503297.1_2	PRKCZ
chr1	1986879	1987001	NM_002744.6	PRKCZ
chr1	1987922	1988012	CCDS37.1	PRKCZ
chr1	1987922	1988012	ENST00000378567.8_2	PRKCZ
chr1	1987922	1988012	ENST00000466651.5_1	PRKCZ
chr1	1987922	1988012	ENST00000468310.5_1	PRKCZ
chr1	1987922	1988012	ENST00000479566.5_1	PRKCZ
chr1	1987922	1988012	ENST00000503297.1_2	PRKCZ
chr1	1987922	1988012	NM_002744.6	PRKCZ
chr1	1990979	1991030	CCDS37.1	PRKCZ
chr1	1990979	1991030	ENST00000378567.8_2	PRKCZ
chr1	1990979	1991030	ENST00000466651.5_1	PRKCZ
chr1	1990979	1991030	ENST00000468310.5_1	PRKCZ
chr1	1990979	1991030	ENST00000479566.5_1	PRKCZ
chr1	1990979	1991030	ENST00000503297.1_2	PRKCZ
chr1	1990979	1991030	NM_002744.6	PRKCZ
chr1	2005692	2005714	CCDS37.1	PRKCZ
chr1	2005692	2005714	CCDS55563.1	PRKCZ
chr1	2005692	2005714	ENST00000378567.8_2	PRKCZ
chr1	2005692	2005714	ENST00000400921.6_1	PRKCZ
chr1	2005692	2005714	ENST00000461106.6_1	PRKCZ
chr1	2005692	2005714	ENST00000466651.5_1	PRKCZ
chr1	2005692	2005714	ENST00000468310.5_1	PRKCZ
chr1	2005692	2005714	ENST00000495347.5_5	PRKCZ
chr1	2005692	2005714	NM_001033581.2	PRKCZ
chr1	2005692	2005714	NM_001242874.2	PRKCZ
chr1	2005692	2005714	NM_001350803.1	PRKCZ
chr1	2005692	2005714	NM_001350804.1	PRKCZ
chr1	2005692	2005714	NM_001350805.1	PRKCZ
chr1	2005692	2005714	NM_001350806.1	PRKCZ
chr1	2005692	2005714	NM_002744.6	PRKCZ
chr1	2005692	2005714	NR_146911.1	PRKCZ
chr1	2006118	2006206	CCDS37.1	PRKCZ
chr1	2006118	2006206	CCDS55563.1	PRKCZ
chr1	2006118	2006206	ENST00000378567.8_2	PRKCZ
chr1	2006118	2006206	ENST00000400921.6_1	PRKCZ
chr1	2006118	2006206	ENST00000461106.6_1	PRKCZ
chr1	2006118	2006206	ENST00000466651.5_1	PRKCZ
chr1	2006118	2006206	ENST00000468310.5_1	PRKCZ
chr1	2006118	2006206	ENST00000495347.5_5	PRKCZ
chr1	2006118	2006206	NM_001033581.2	PRKCZ
chr1	2006118	2006206	NM_001242874.2	PRKCZ
chr1	2006118	2006206	NM_001350803.1	PRKCZ
chr1	2006118	2006206	NM_001350804.1	PRKCZ
chr1	2006118	2006206	NM_001350805.1	PRKCZ
chr1	2006118	2006206	NM_001350806.1	PRKCZ
chr1	2006118	2006206	NM_002744.6	PRKCZ
chr1	2006118	2006206	NR_146911.1	PRKCZ
chr1	2006126	2006206	ENST00000461465.5_3	PRKCZ
chr1	2013759	2013899	CCDS37.1	PRKCZ
chr1	2013759	2013899	CCDS55563.1	PRKCZ
chr1	2013759	2013899	ENST00000378567.8_2	PRKCZ
chr1	2013759	2013899	ENST00000400921.6_1	PRKCZ
chr1	2013759	2013899	ENST00000461106.6_1	PRKCZ
chr1	2013759	2013899	ENST00000461465.5_3	PRKCZ
chr1	2013759	2013899	ENST00000466651.5_1	PRKCZ
chr1	2013759	2013899	ENST00000468310.5_1	PRKCZ
chr1	2013759	2013899	ENST00000470596.5_3	PRKCZ
chr1	2013759	2013899	ENST00000481140.5_3	PRKCZ
chr1	2013759	2013899	ENST00000495347.5_5	PRKCZ
chr1	2013759	2013899	ENST00000496325.5_3	PRKCZ
chr1	2013759	2013899	NM_001033581.2	PRKCZ
chr1	2013759	2013899	NM_001242874.2	PRKCZ
chr1	2013759	2013899	NM_001350803.1	PRKCZ
chr1	2013759	2013899	NM_001350804.1	PRKCZ
chr1	2013759	2013899	NM_001350805.1	PRKCZ
chr1	2013759	2013899	NM_001350806.1	PRKCZ
chr1	2013759	2013899	NM_002744.6	PRKCZ
chr1	2013759	2013899	NR_146911.1	PRKCZ
chr1	2066700	2066786	CCDS37.1	PRKCZ
chr1	2066700	2066786	CCDS55563.1	PRKCZ
chr1	2066700	2066786	ENST00000378567.8_2	PRKCZ
chr1	2066700	2066786	ENST00000400921.6_1	PRKCZ
chr1	2066700	2066786	ENST00000419838.6_1	PRKCZ
chr1	2066700	2066786	ENST00000461106.6_1	PRKCZ
chr1	2066700	2066786	ENST00000461465.5_3	PRKCZ
chr1	2066700	2066786	ENST00000466352.5_5	PRKCZ
chr1	2066700	2066786	ENST00000466651.5_1	PRKCZ
chr1	2066700	2066786	ENST00000468310.5_1	PRKCZ
chr1	2066700	2066786	ENST00000470511.5_3	PRKCZ
chr1	2066700	2066786	ENST00000470596.5_3	PRKCZ
chr1	2066700	2066786	ENST00000470986.5_3	PRKCZ
chr1	2066700	2066786	ENST00000471018.6_1	PRKCZ
chr1	2066700	2066786	ENST00000481140.5_3	PRKCZ
chr1	2066700	2066786	ENST00000482686.5_2	PRKCZ
chr1	2066700	2066786	ENST00000486681.5_3	PRKCZ
chr1	2066700	2066786	ENST00000495347.5_5	PRKCZ
chr1	2066700	2066786	ENST00000496325.5_3	PRKCZ
chr1	2066700	2066786	ENST00000497183.5_3	PRKCZ
chr1	2066700	2066786	NM_001033581.2	PRKCZ
chr1	2066700	2066786	NM_001033582.2	PRKCZ
chr1	2066700	2066786	NM_001242874.2	PRKCZ
chr1	2066700	2066786	NM_001350803.1	PRKCZ
chr1	2066700	2066786	NM_001350804.1	PRKCZ
chr1	2066700	2066786	NM_001350805.1	PRKCZ
chr1	2066700	2066786	NM_001350806.1	PRKCZ
chr1	2066700	2066786	NM_002744.6	PRKCZ
chr1	2066700	2066786	NR_146911.1	PRKCZ
chr1	2075648	2075780	CCDS37.1	PRKCZ
chr1	2075648	2075780	CCDS55563.1	PRKCZ
chr1	2075648	2075780	ENST00000378567.8_2	PRKCZ
chr1	2075648	2075780	ENST00000400921.6_1	PRKCZ
chr1	2075648	2075780	ENST00000419838.6_1	PRKCZ
chr1	2075648	2075780	ENST00000461106.6_1	PRKCZ
chr1	2075648	2075780	ENST00000461465.5_3	PRKCZ
chr1	2075648	2075780	ENST00000466352.5_5	PRKCZ
chr1	2075648	2075780	ENST00000468310.5_1	PRKCZ
chr1	2075648	2075780	ENST00000470511.5_3	PRKCZ
chr1	2075648	2075780	ENST00000470596.5_3	PRKCZ
chr1	2075648	2075780	ENST00000470986.5_3	PRKCZ
chr1	2075648	2075780	ENST00000471018.6_1	PRKCZ
chr1	2075648	2075780	ENST00000481140.5_3	PRKCZ
chr1	2075648	2075780	ENST00000482686.5_2	PRKCZ
chr1	2075648	2075780	ENST00000486681.5_3	PRKCZ
chr1	2075648	2075780	ENST00000495347.5_5	PRKCZ
chr1	2075648	2075780	ENST00000496325.5_3	PRKCZ
chr1	2075648	2075780	ENST00000497183.5_3	PRKCZ
chr1	2075648	2075780	ENST00000606533.1_1	AL590822.2
chr1	2075648	2075780	NM_001033581.2	PRKCZ
chr1	2075648	2075780	NM_001033582.2	PRKCZ
chr1	2075648	2075780	NM_001242874.2	PRKCZ
chr1	2075648	2075780	NM_001350803.1	PRKCZ
chr1	2075648	2075780	NM_001350804.1	PRKCZ
chr1	2075648	2075780	NM_001350805.1	PRKCZ
chr1	2075648	2075780	NM_001350806.1	PRKCZ
chr1	2075648	2075780	NM_002744.6	PRKCZ
chr1	2075648	2075780	NR_146911.1	PRKCZ
chr1	2075777	2075780	CCDS41229.1	PRKCZ
chr1	2077465	2077525	ENST00000495347.5_5	PRKCZ
chr1	2077465	2077537	ENST00000466352.5_5	PRKCZ
chr1	2077465	2077547	CCDS37.1	PRKCZ
chr1	2077465	2077547	CCDS41229.1	PRKCZ
chr1	2077465	2077547	CCDS55563.1	PRKCZ
chr1	2077465	2077547	ENST00000378567.8_2	PRKCZ
chr1	2077465	2077547	ENST00000400921.6_1	PRKCZ
chr1	2077465	2077547	ENST00000419838.6_1	PRKCZ
chr1	2077465	2077547	ENST00000461106.6_1	PRKCZ
chr1	2077465	2077547	ENST00000461465.5_3	PRKCZ
chr1	2077465	2077547	ENST00000468310.5_1	PRKCZ
chr1	2077465	2077547	ENST00000470511.5_3	PRKCZ
chr1	2077465	2077547	ENST00000470596.5_3	PRKCZ
chr1	2077465	2077547	ENST00000470986.5_3	PRKCZ
chr1	2077465	2077547	ENST00000471018.6_1	PRKCZ
chr1	2077465	2077547	ENST00000478770.6_1	PRKCZ
chr1	2077465	2077547	ENST00000479263.5_1	PRKCZ
chr1	2077465	2077547	ENST00000481140.5_3	PRKCZ
chr1	2077465	2077547	ENST00000482686.5_2	PRKCZ
chr1	2077465	2077547	ENST00000486681.5_3	PRKCZ
chr1	2077465	2077547	ENST00000496325.5_3	PRKCZ
chr1	2077465	2077547	ENST00000497183.5_3	PRKCZ
chr1	2077465	2077547	ENST00000503672.1_1	PRKCZ
chr1	2077465	2077547	NM_001033581.2	PRKCZ
chr1	2077465	2077547	NM_001033582.2	PRKCZ
chr1	2077465	2077547	NM_001242874.2	PRKCZ
chr1	2077465	2077547	NM_001350803.1	PRKCZ
chr1	2077465	2077547	NM_001350804.1	PRKCZ
chr1	2077465	2077547	NM_001350805.1	PRKCZ
chr1	2077465	2077547	NM_001350806.1	PRKCZ
chr1	2077465	2077547	NM_002744.6	PRKCZ
chr1	2077465	2077547	NR_146911.1	PRKCZ
chr1	2080310	2080363	CCDS37.1	PRKCZ
chr1	2080310	2080363	CCDS41229.1	PRKCZ
chr1	2080310	2080363	CCDS55563.1	PRKCZ
chr1	2080310	2080363	ENST00000378567.8_2	PRKCZ
chr1	2080310	2080363	ENST00000400921.6_1	PRKCZ
chr1	2080310	2080363	ENST00000419838.6_1	PRKCZ
chr1	2080310	2080363	ENST00000461106.6_1	PRKCZ
chr1	2080310	2080363	ENST00000461465.5_3	PRKCZ
chr1	2080310	2080363	ENST00000470511.5_3	PRKCZ
chr1	2080310	2080363	ENST00000470596.5_3	PRKCZ
chr1	2080310	2080363	ENST00000470986.5_3	PRKCZ
chr1	2080310	2080363	ENST00000471018.6_1	PRKCZ
chr1	2080310	2080363	ENST00000478770.6_1	PRKCZ
chr1	2080310	2080363	ENST00000479263.5_1	PRKCZ
chr1	2080310	2080363	ENST00000481140.5_3	PRKCZ
chr1	2080310	2080363	ENST00000482686.5_2	PRKCZ
chr1	2080310	2080363	ENST00000486681.5_3	PRKCZ
chr1	2080310	2080363	ENST00000496325.5_3	PRKCZ
chr1	2080310	2080363	ENST00000497183.5_3	PRKCZ
chr1	2080310	2080363	ENST00000503672.1_1	PRKCZ
chr1	2080310	2080363	NM_001033581.2	PRKCZ
chr1	2080310	2080363	NM_001033582.2	PRKCZ
chr1	2080310	2080363	NM_001242874.2	PRKCZ
chr1	2080310	2080363	NM_001350803.1	PRKCZ
chr1	2080310	2080363	NM_001350804.1	PRKCZ
chr1	2080310	2080363	NM_001350805.1	PRKCZ
chr1	2080310	2080363	NM_001350806.1	PRKCZ
chr1	2080310	2080363	NM_002744.6	PRKCZ
chr1	2080310	2080363	NR_146911.1	PRKCZ
chr1	2082228	2082275	ENST00000461465.5_3	PRKCZ
chr1	2082228	2082302	ENST00000496325.5_3	PRKCZ
chr1	2082228	2082304	ENST00000419838.6_1	PRKCZ
chr1	2082228	2082309	ENST00000482686.5_2	PRKCZ
chr1	2082228	2082336	ENST00000470511.5_3	PRKCZ
chr1	2082228	2082375	ENST00000481140.5_3	PRKCZ
chr1	2082228	2082384	ENST00000470596.5_3	PRKCZ
chr1	2082228	2082417	ENST00000470986.5_3	PRKCZ
chr1	2082228	2082418	CCDS37.1	PRKCZ
chr1	2082228	2082418	CCDS41229.1	PRKCZ
chr1	2082228	2082418	CCDS55563.1	PRKCZ
chr1	2082228	2082418	ENST00000378567.8_2	PRKCZ
chr1	2082228	2082418	ENST00000400921.6_1	PRKCZ
chr1	2082228	2082418	ENST00000461106.6_1	PRKCZ
chr1	2082228	2082418	ENST00000478770.6_1	PRKCZ
chr1	2082228	2082418	ENST00000479263.5_1	PRKCZ
chr1	2082228	2082418	ENST00000486681.5_3	PRKCZ
chr1	2082228	2082418	ENST00000497183.5_3	PRKCZ
chr1	2082228	2082418	ENST00000503672.1_1	PRKCZ
chr1	2082228	2082418	NM_001033581.2	PRKCZ
chr1	2082228	2082418	NM_001033582.2	PRKCZ
chr1	2082228	2082418	NM_001242874.2	PRKCZ
chr1	2082228	2082418	NM_001350803.1	PRKCZ
chr1	2082228	2082418	NM_001350804.1	PRKCZ
chr1	2082228	2082418	NM_001350805.1	PRKCZ
chr1	2082228	2082418	NM_001350806.1	PRKCZ
chr1	2082228	2082418	NM_002744.6	PRKCZ
chr1	2082228	2082418	NR_146911.1	PRKCZ
chr1	2087433	2087526	ENST00000486681.5_3	PRKCZ
chr1	2087433	2087531	CCDS37.1	PRKCZ
chr1	2087433	2087531	CCDS41229.1	PRKCZ
chr1	2087433	2087531	CCDS55563.1	PRKCZ
chr1	2087433	2087531	ENST00000378567.8_2	PRKCZ
chr1	2087433	2087531	ENST00000400921.6_1	PRKCZ
chr1	2087433	2087531	ENST00000461106.6_1	PRKCZ
chr1	2087433	2087531	ENST00000478770.6_1	PRKCZ
chr1	2087433	2087531	ENST00000479263.5_1	PRKCZ
chr1	2087433	2087531	ENST00000503672.1_1	PRKCZ
chr1	2087433	2087531	NM_001033581.2	PRKCZ
chr1	2087433	2087531	NM_001033582.2	PRKCZ
chr1	2087433	2087531	NM_001242874.2	PRKCZ
chr1	2087433	2087531	NM_001350803.1	PRKCZ
chr1	2087433	2087531	NM_001350804.1	PRKCZ
chr1	2087433	2087531	NM_001350805.1	PRKCZ
chr1	2087433	2087531	NM_001350806.1	PRKCZ
chr1	2087433	2087531	NM_002744.6	PRKCZ
chr1	2087433	2087531	NR_146911.1	PRKCZ
chr1	2088631	2088734	CCDS37.1	PRKCZ
chr1	2088631	2088734	CCDS41229.1	PRKCZ
chr1	2088631	2088734	CCDS55563.1	PRKCZ
chr1	2088631	2088734	ENST00000378567.8_2	PRKCZ
chr1	2088631	2088734	ENST00000400921.6_1	PRKCZ
chr1	2088631	2088734	ENST00000461106.6_1	PRKCZ
chr1	2088631	2088734	ENST00000478770.6_1	PRKCZ
chr1	2088631	2088734	ENST00000479263.5_1	PRKCZ
chr1	2088631	2088734	NM_001033581.2	PRKCZ
chr1	2088631	2088734	NM_001033582.2	PRKCZ
chr1	2088631	2088734	NM_001242874.2	PRKCZ
chr1	2088631	2088734	NM_001350803.1	PRKCZ
chr1	2088631	2088734	NM_001350804.1	PRKCZ
chr1	2088631	2088734	NM_001350805.1	PRKCZ
chr1	2088631	2088734	NM_001350806.1	PRKCZ
chr1	2088631	2088734	NM_002744.6	PRKCZ
chr1	2088631	2088734	NR_146911.1	PRKCZ
chr1	2099729	2100006	CCDS37.1	PRKCZ
chr1	2099729	2100006	CCDS41229.1	PRKCZ
chr1	2099729	2100006	CCDS55563.1	PRKCZ
chr1	2099729	2100006	ENST00000378567.8_2	PRKCZ
chr1	2099729	2100006	ENST00000400921.6_1	PRKCZ
chr1	2099729	2100006	ENST00000461106.6_1	PRKCZ
chr1	2099729	2100006	ENST00000478770.6_1	PRKCZ
chr1	2099729	2100006	ENST00000479263.5_1	PRKCZ
chr1	2099729	2100006	NM_001033581.2	PRKCZ
chr1	2099729	2100006	NM_001033582.2	PRKCZ
chr1	2099729	2100006	NM_001242874.2	PRKCZ
chr1	2099729	2100006	NM_001350803.1	PRKCZ
chr1	2099729	2100006	NM_001350804.1	PRKCZ
chr1	2099729	2100006	NM_001350805.1	PRKCZ
chr1	2099729	2100006	NM_001350806.1	PRKCZ
chr1	2099729	2100006	NM_002744.6	PRKCZ
chr1	2099729	2100006	NR_146911.1	PRKCZ
chr1	2100932	2101043	CCDS37.1	PRKCZ
chr1	2100932	2101043	CCDS41229.1	PRKCZ
chr1	2100932	2101043	CCDS55563.1	PRKCZ
chr1	2100932	2101043	ENST00000378567.8_2	PRKCZ
chr1	2100932	2101043	ENST00000400921.6_1	PRKCZ
chr1	2100932	2101043	ENST00000461106.6_1	PRKCZ
chr1	2100932	2101043	ENST00000472017.1_1	PRKCZ
chr1	2100932	2101043	ENST00000478770.6_1	PRKCZ
chr1	2100932	2101043	ENST00000479263.5_1	PRKCZ
chr1	2100932	2101043	ENST00000505322.5_1	PRKCZ
chr1	2100932	2101043	NM_001033581.2	PRKCZ
chr1	2100932	2101043	NM_001033582.2	PRKCZ
chr1	2100932	2101043	NM_001242874.2	PRKCZ
chr1	2100932	2101043	NM_001350803.1	PRKCZ
chr1	2100932	2101043	NM_001350804.1	PRKCZ
chr1	2100932	2101043	NM_001350805.1	PRKCZ
chr1	2100932	2101043	NM_001350806.1	PRKCZ
chr1	2100932	2101043	NM_002744.6	PRKCZ
chr1	2100932	2101043	NR_146911.1	PRKCZ
chr1	2103493	2103629	CCDS37.1	PRKCZ
chr1	2103493	2103629	CCDS41229.1	PRKCZ
chr1	2103493	2103629	CCDS55563.1	PRKCZ
chr1	2103493	2103629	ENST00000378567.8_2	PRKCZ
chr1	2103493	2103629	ENST00000400921.6_1	PRKCZ
chr1	2103493	2103629	ENST00000461106.6_1	PRKCZ
chr1	2103493	2103629	ENST00000472017.1_1	PRKCZ
chr1	2103493	2103629	ENST00000478770.6_1	PRKCZ
chr1	2103493	2103629	ENST00000479263.5_1	PRKCZ
chr1	2103493	2103629	ENST00000505322.5_1	PRKCZ
chr1	2103493	2103629	NM_001033581.2	PRKCZ
chr1	2103493	2103629	NM_001033582.2	PRKCZ
chr1	2103493	2103629	NM_001242874.2	PRKCZ
chr1	2103493	2103629	NM_001350803.1	PRKCZ
chr1	2103493	2103629	NM_001350804.1	PRKCZ
chr1	2103493	2103629	NM_001350805.1	PRKCZ
chr1	2103493	2103629	NM_001350806.1	PRKCZ
chr1	2103493	2103629	NM_002744.6	PRKCZ
chr1	2103493	2103629	NR_146911.1	PRKCZ
chr1	2103739	2103827	CCDS37.1	PRKCZ
chr1	2103739	2103827	CCDS41229.1	PRKCZ
chr1	2103739	2103827	CCDS55563.1	PRKCZ
chr1	2103739	2103827	ENST00000378567.8_2	PRKCZ
chr1	2103739	2103827	ENST00000400921.6_1	PRKCZ
chr1	2103739	2103827	ENST00000461106.6_1	PRKCZ
chr1	2103739	2103827	ENST00000472017.1_1	PRKCZ
chr1	2103739	2103827	ENST00000478770.6_1	PRKCZ
chr1	2103739	2103827	ENST00000479263.5_1	PRKCZ
chr1	2103739	2103827	ENST00000505322.5_1	PRKCZ
chr1	2103739	2103827	NM_001033581.2	PRKCZ
chr1	2103739	2103827	NM_001033582.2	PRKCZ
chr1	2103739	2103827	NM_001242874.2	PRKCZ
chr1	2103739	2103827	NM_001350803.1	PRKCZ
chr1	2103739	2103827	NM_001350804.1	PRKCZ
chr1	2103739	2103827	NM_001350805.1	PRKCZ
chr1	2103739	2103827	NM_001350806.1	PRKCZ
chr1	2103739	2103827	NM_002744.6	PRKCZ
chr1	2103739	2103827	NR_146911.1	PRKCZ
chr1	2105335	2105390	ENST00000472017.1_1	PRKCZ
chr1	2105335	2105455	CCDS37.1	PRKCZ
chr1	2105335	2105455	CCDS41229.1	PRKCZ
chr1	2105335	2105455	CCDS55563.1	PRKCZ
chr1	2105335	2105455	ENST00000378567.8_2	PRKCZ
chr1	2105335	2105455	ENST00000400921.6_1	PRKCZ
chr1	2105335	2105455	ENST00000461106.6_1	PRKCZ
chr1	2105335	2105455	ENST00000478770.6_1	PRKCZ
chr1	2105335	2105455	ENST00000479263.5_1	PRKCZ
chr1	2105335	2105455	ENST00000505322.5_1	PRKCZ
chr1	2105335	2105455	NM_001033581.2	PRKCZ
chr1	2105335	2105455	NM_001033582.2	PRKCZ
chr1	2105335	2105455	NM_001242874.2	PRKCZ
chr1	2105335	2105455	NM_001350803.1	PRKCZ
chr1	2105335	2105455	NM_001350804.1	PRKCZ
chr1	2105335	2105455	NM_001350805.1	PRKCZ
chr1	2105335	2105455	NM_001350806.1	PRKCZ
chr1	2105335	2105455	NM_002744.6	PRKCZ
chr1	2105335	2105455	NR_146911.1	PRKCZ
chr1	2106192	2106272	CCDS37.1	PRKCZ
chr1	2106192	2106272	CCDS41229.1	PRKCZ
chr1	2106192	2106272	CCDS55563.1	PRKCZ
chr1	2106192	2106272	ENST00000378567.8_2	PRKCZ
chr1	2106192	2106272	ENST00000400921.6_1	PRKCZ
chr1	2106192	2106272	ENST00000461106.6_1	PRKCZ
chr1	2106192	2106272	ENST00000478770.6_1	PRKCZ
chr1	2106192	2106272	ENST00000479263.5_1	PRKCZ
chr1	2106192	2106272	ENST00000505322.5_1	PRKCZ
chr1	2106192	2106272	NM_001033581.2	PRKCZ
chr1	2106192	2106272	NM_001033582.2	PRKCZ
chr1	2106192	2106272	NM_001242874.2	PRKCZ
chr1	2106192	2106272	NM_001350803.1	PRKCZ
chr1	2106192	2106272	NM_001350804.1	PRKCZ
chr1	2106192	2106272	NM_001350805.1	PRKCZ
chr1	2106192	2106272	NM_001350806.1	PRKCZ
chr1	2106192	2106272	NM_002744.6	PRKCZ
chr1	2106192	2106272	NR_146911.1	PRKCZ
chr1	2106662	2106752	CCDS37.1	PRKCZ
chr1	2106662	2106752	CCDS41229.1	PRKCZ
chr1	2106662	2106752	CCDS55563.1	PRKCZ
chr1	2106662	2106752	ENST00000378567.8_2	PRKCZ
chr1	2106662	2106752	ENST00000400921.6_1	PRKCZ
chr1	2106662	2106752	ENST00000461106.6_1	PRKCZ
chr1	2106662	2106752	ENST00000478770.6_1	PRKCZ
chr1	2106662	2106752	ENST00000479263.5_1	PRKCZ
chr1	2106662	2106752	ENST00000505322.5_1	PRKCZ
chr1	2106662	2106752	NM_001033581.2	PRKCZ
chr1	2106662	2106752	NM_001033582.2	PRKCZ
chr1	2106662	2106752	NM_001242874.2	PRKCZ
chr1	2106662	2106752	NM_001350803.1	PRKCZ
chr1	2106662	2106752	NM_001350804.1	PRKCZ
chr1	2106662	2106752	NM_001350805.1	PRKCZ
chr1	2106662	2106752	NM_001350806.1	PRKCZ
chr1	2106662	2106752	NM_002744.6	PRKCZ
chr1	2106662	2106752	NR_146911.1	PRKCZ
chr1	2111752	2111965	CCDS37.1	PRKCZ
chr1	2111752	2111965	CCDS41229.1	PRKCZ
chr1	2111752	2111965	CCDS55563.1	PRKCZ
chr1	2111752	2111965	ENST00000378567.8_2	PRKCZ
chr1	2111752	2111965	ENST00000400921.6_1	PRKCZ
chr1	2111752	2111965	ENST00000461106.6_1	PRKCZ
chr1	2111752	2111965	ENST00000478770.6_1	PRKCZ
chr1	2111752	2111965	ENST00000479263.5_1	PRKCZ
chr1	2111752	2111965	ENST00000505322.5_1	PRKCZ
chr1	2111752	2111965	NM_001033581.2	PRKCZ
chr1	2111752	2111965	NM_001033582.2	PRKCZ
chr1	2111752	2111965	NM_001242874.2	PRKCZ
chr1	2111752	2111965	NM_001350803.1	PRKCZ
chr1	2111752	2111965	NM_001350804.1	PRKCZ
chr1	2111752	2111965	NM_001350805.1	PRKCZ
chr1	2111752	2111965	NM_001350806.1	PRKCZ
chr1	2111752	2111965	NM_002744.6	PRKCZ
chr1	2111752	2111965	NR_146911.1	PRKCZ
chr1	2113270	2113297	CCDS37.1	PRKCZ
chr1	2113270	2113297	CCDS41229.1	PRKCZ
chr1	2113270	2113297	CCDS55563.1	PRKCZ
chr1	2113270	2113297	ENST00000333854.2_2	PRKCZ-AS1
chr1	2113270	2113297	ENST00000378567.8_2	PRKCZ
chr1	2113270	2113297	ENST00000400921.6_1	PRKCZ
chr1	2113270	2113297	ENST00000461106.6_1	PRKCZ
chr1	2113270	2113297	ENST00000478770.6_1	PRKCZ
chr1	2113270	2113297	ENST00000479263.5_1	PRKCZ
chr1	2113270	2113297	ENST00000505322.5_1	PRKCZ
chr1	2113270	2113297	NM_001033581.2	PRKCZ
chr1	2113270	2113297	NM_001033582.2	PRKCZ
chr1	2113270	2113297	NM_001242874.2	PRKCZ
chr1	2113270	2113297	NM_001350803.1	PRKCZ
chr1	2113270	2113297	NM_001350804.1	PRKCZ
chr1	2113270	2113297	NM_001350805.1	PRKCZ
chr1	2113270	2113297	NM_001350806.1	PRKCZ
chr1	2113270	2113297	NM_002744.6	PRKCZ
chr1	2113270	2113297	NR_146290.1	PRKCZ-AS1
chr1	2113270	2113297	NR_146911.1	PRKCZ
chr1	2116021	2116137	CCDS37.1	PRKCZ
chr1	2116021	2116137	CCDS41229.1	PRKCZ
chr1	2116021	2116137	CCDS55563.1	PRKCZ
chr1	2116021	2116137	ENST00000378567.8_2	PRKCZ
chr1	2116021	2116137	ENST00000400919.7_2	FAAP20
chr1	2116021	2116137	ENST00000400921.6_1	PRKCZ
chr1	2116021	2116137	ENST00000414253.5_2	FAAP20
chr1	2116021	2116137	ENST00000428120.5_2	FAAP20
chr1	2116021	2116137	ENST00000461106.6_1	PRKCZ
chr1	2116021	2116137	ENST00000469733.5_2	FAAP20
chr1	2116021	2116137	ENST00000478770.6_1	PRKCZ
chr1	2116021	2116137	ENST00000479263.5_1	PRKCZ
chr1	2116021	2116137	ENST00000505322.5_1	PRKCZ
chr1	2116021	2116137	NM_001033581.2	PRKCZ
chr1	2116021	2116137	NM_001033582.2	PRKCZ
chr1	2116021	2116137	NM_001146310.1	FAAP20
chr1	2116021	2116137	NM_001242874.2	PRKCZ
chr1	2116021	2116137	NM_001256945.1	FAAP20
chr1	2116021	2116137	NM_001282671.1	FAAP20
chr1	2116021	2116137	NM_001282672.1	FAAP20
chr1	2116021	2116137	NM_001282673.1	FAAP20
chr1	2116021	2116137	NM_001350803.1	PRKCZ
chr1	2116021	2116137	NM_001350804.1	PRKCZ
chr1	2116021	2116137	NM_001350805.1	PRKCZ
chr1	2116021	2116137	NM_001350806.1	PRKCZ
chr1	2116021	2116137	NM_002744.6	PRKCZ
chr1	2116021	2116137	NR_146911.1	PRKCZ
chr1	2116360	2116448	CCDS37.1	PRKCZ
chr1	2116360	2116448	CCDS41229.1	PRKCZ
chr1	2116360	2116448	CCDS55563.1	PRKCZ
chr1	2116360	2116448	ENST00000378567.8_2	PRKCZ
chr1	2116360	2116448	ENST00000400919.7_2	FAAP20
chr1	2116360	2116448	ENST00000400921.6_1	PRKCZ
chr1	2116360	2116448	ENST00000414253.5_2	FAAP20
chr1	2116360	2116448	ENST00000428120.5_2	FAAP20
chr1	2116360	2116448	ENST00000461106.6_1	PRKCZ
chr1	2116360	2116448	ENST00000469733.5_2	FAAP20
chr1	2116360	2116448	ENST00000478770.6_1	PRKCZ
chr1	2116360	2116448	ENST00000479263.5_1	PRKCZ
chr1	2116360	2116448	ENST00000505322.5_1	PRKCZ
chr1	2116360	2116448	NM_001033581.2	PRKCZ
chr1	2116360	2116448	NM_001033582.2	PRKCZ
chr1	2116360	2116448	NM_001146310.1	FAAP20
chr1	2116360	2116448	NM_001242874.2	PRKCZ
chr1	2116360	2116448	NM_001256945.1	FAAP20
chr1	2116360	2116448	NM_001282671.1	FAAP20
chr1	2116360	2116448	NM_001282672.1	FAAP20
chr1	2116360	2116448	NM_001282673.1	FAAP20
chr1	2116360	2116448	NM_001350803.1	PRKCZ
chr1	2116360	2116448	NM_001350804.1	PRKCZ
chr1	2116360	2116448	NM_001350805.1	PRKCZ
chr1	2116360	2116448	NM_001350806.1	PRKCZ
chr1	2116360	2116448	NM_002744.6	PRKCZ
chr1	2116360	2116448	NR_146911.1	PRKCZ
chr1	2486960	2487684	ENST00000416860.2_5	TNFRSF14-AS1
chr1	2486960	2487684	ENST00000452793.1_2	TNFRSF14-AS1
chr1	2486960	2487684	NR_037844.2	TNFRSF14-AS1
chr1	2487077	2487684	ENST00000426449.5_4	TNFRSF14
chr1	2487229	2487684	ENST00000434817.5_4	TNFRSF14
chr1	2487240	2487684	ENST00000435221.6_4	TNFRSF14
chr1	2487418	2487684	ENST00000451778.5_4	TNFRSF14
chr1	2487660	2487684	ENST00000409119.5_1	TNFRSF14
chr1	2487718	2488172	ENST00000409119.5_1	TNFRSF14
chr1	2487718	2488172	ENST00000416860.2_5	TNFRSF14-AS1
chr1	2487718	2488172	ENST00000426449.5_4	TNFRSF14
chr1	2487718	2488172	ENST00000434817.5_4	TNFRSF14
chr1	2487718	2488172	ENST00000435221.6_4	TNFRSF14
chr1	2487718	2488172	ENST00000451778.5_4	TNFRSF14
chr1	2487718	2488172	ENST00000452793.1_2	TNFRSF14-AS1
chr1	2487718	2488172	NR_037844.2	TNFRSF14-AS1
chr1	2487803	2488172	NM_001297605.1	TNFRSF14
chr1	2487803	2488172	NM_003820.3	TNFRSF14
chr1	2487804	2488172	ENST00000355716.4_1	TNFRSF14
chr1	2487824	2488172	ENST00000475523.5_1	TNFRSF14
chr1	2487843	2488172	ENST00000442392.6_1	TNFRSF14
chr1	2487844	2488172	ENST00000482074.6_1	TNFRSF14
chr1	2487995	2488172	ENST00000496064.5_1	TNFRSF14
chr1	2488009	2488172	ENST00000463471.6_1	TNFRSF14
chr1	2488103	2488172	CCDS44046.1	TNFRSF14
chr1	2489079	2489273	CCDS44046.1	TNFRSF14
chr1	2489079	2489273	ENST00000355716.4_1	TNFRSF14
chr1	2489079	2489273	ENST00000409119.5_1	TNFRSF14
chr1	2489079	2489273	ENST00000426449.5_4	TNFRSF14
chr1	2489079	2489273	ENST00000434817.5_4	TNFRSF14
chr1	2489079	2489273	ENST00000435221.6_4	TNFRSF14
chr1	2489079	2489273	ENST00000442392.6_1	TNFRSF14
chr1	2489079	2489273	ENST00000451778.5_4	TNFRSF14
chr1	2489079	2489273	ENST00000463471.6_1	TNFRSF14
chr1	2489079	2489273	ENST00000475523.5_1	TNFRSF14
chr1	2489079	2489273	ENST00000482074.6_1	TNFRSF14
chr1	2489079	2489273	ENST00000496064.5_1	TNFRSF14
chr1	2489079	2489273	NM_001297605.1	TNFRSF14
chr1	2489079	2489273	NM_003820.3	TNFRSF14
chr1	2489251	2489273	ENST00000466750.5_1	TNFRSF14
chr1	2489700	2490301	ENST00000482074.6_1	TNFRSF14
chr1	2489700	2490595	ENST00000442392.6_1	TNFRSF14
chr1	2489700	2491417	CCDS44046.1	TNFRSF14
chr1	2489700	2491417	ENST00000355716.4_1	TNFRSF14
chr1	2489700	2491417	ENST00000409119.5_1	TNFRSF14
chr1	2489700	2491417	ENST00000426449.5_4	TNFRSF14
chr1	2489700	2491417	ENST00000434817.5_4	TNFRSF14
chr1	2489700	2491417	ENST00000435221.6_4	TNFRSF14
chr1	2489700	2491417	ENST00000451778.5_4	TNFRSF14
chr1	2489700	2491417	ENST00000463471.6_1	TNFRSF14
chr1	2489700	2491417	ENST00000466750.5_1	TNFRSF14
chr1	2489700	2491417	ENST00000475523.5_1	TNFRSF14
chr1	2489700	2491417	ENST00000496064.5_1	TNFRSF14
chr1	2489700	2491417	NM_001297605.1	TNFRSF14
chr1	2489700	2491417	NM_003820.3	TNFRSF14
chr1	2491018	2491417	ENST00000471768.1_1	TNFRSF14
chr1	2491911	2492153	ENST00000426449.5_4	TNFRSF14
chr1	2491911	2492974	ENST00000496064.5_1	TNFRSF14
chr1	2491911	2492981	ENST00000471768.1_1	TNFRSF14
chr1	2491911	2493157	ENST00000409119.5_1	TNFRSF14
chr1	2491911	2493254	ENST00000434817.5_4	TNFRSF14
chr1	2491911	2493254	ENST00000435221.6_4	TNFRSF14
chr1	2491911	2493254	ENST00000451778.5_4	TNFRSF14
chr1	2491911	2494712	CCDS44046.1	TNFRSF14
chr1	2491911	2495188	ENST00000463471.6_1	TNFRSF14
chr1	2491911	2495251	ENST00000355716.4_1	TNFRSF14
chr1	2491911	2495251	ENST00000466750.5_1	TNFRSF14
chr1	2491911	2495251	ENST00000475523.5_1	TNFRSF14
chr1	2491911	2495251	NM_001297605.1	TNFRSF14
chr1	2491911	2495251	NM_003820.3	TNFRSF14
chr1	2491992	2494943	ENST00000463835.5_1	TNFRSF14
chr1	2492120	2495251	ENST00000482602.5_3	TNFRSF14
chr1	2493239	2494891	ENST00000480305.1_1	TNFRSF14
chr1	2496042	2496821	ENST00000482602.5_3	TNFRSF14
chr1	2496042	2497061	NM_001297605.1	TNFRSF14
chr1	2496042	2497061	NM_003820.3	TNFRSF14
chr1	2985731	2985860	ENST00000511072.5_1	PRDM16
chr1	2985746	2985860	ENST00000607632.1_1	PRDM16
chr1	2985760	2985860	ENST00000378391.6_1	PRDM16
chr1	2985766	2985860	ENST00000270722.10_2	PRDM16
chr1	2985766	2985860	NM_022114.4	PRDM16
chr1	2985766	2985860	NM_199454.3	PRDM16
chr1	2985774	2985860	ENST00000514189.5_1	PRDM16
chr1	2985823	2985860	CCDS41236.2	PRDM16
chr1	2985823	2985860	CCDS44048.2	PRDM16
chr1	3102603	3103038	CCDS41236.2	PRDM16
chr1	3102603	3103038	CCDS44048.2	PRDM16
chr1	3102603	3103038	ENST00000270722.10_2	PRDM16
chr1	3102603	3103038	ENST00000378391.6_1	PRDM16
chr1	3102603	3103038	ENST00000511072.5_1	PRDM16
chr1	3102603	3103038	ENST00000514189.5_1	PRDM16
chr1	3102603	3103038	ENST00000607632.1_1	PRDM16
chr1	3102603	3103038	NM_022114.4	PRDM16
chr1	3102603	3103038	NM_199454.3	PRDM16
chr1	3154412	3154655	CCDS41236.2	PRDM16
chr1	3154412	3154655	CCDS44048.2	PRDM16
chr1	3154412	3154655	ENST00000270722.10_2	PRDM16
chr1	3154412	3154655	ENST00000378391.6_1	PRDM16
chr1	3154412	3154655	ENST00000511072.5_1	PRDM16
chr1	3154412	3154655	ENST00000514189.5_1	PRDM16
chr1	3154412	3154655	NM_022114.4	PRDM16
chr1	3154412	3154655	NM_199454.3	PRDM16
chr1	3154494	3154655	ENST00000512462.5_1	PRDM16
chr1	3160544	3160726	CCDS41236.2	PRDM16
chr1	3160544	3160726	CCDS44048.2	PRDM16
chr1	3160544	3160726	ENST00000270722.10_2	PRDM16
chr1	3160544	3160726	ENST00000378391.6_1	PRDM16
chr1	3160544	3160726	ENST00000511072.5_1	PRDM16
chr1	3160544	3160726	ENST00000512462.5_1	PRDM16
chr1	3160544	3160726	ENST00000514189.5_1	PRDM16
chr1	3160544	3160726	NM_022114.4	PRDM16
chr1	3160544	3160726	NM_199454.3	PRDM16
chr1	3160695	3160726	ENST00000463591.1_1	PRDM16
chr1	3301626	3301858	CCDS41236.2	PRDM16
chr1	3301626	3301858	CCDS44048.2	PRDM16
chr1	3301626	3301858	ENST00000270722.10_2	PRDM16
chr1	3301626	3301858	ENST00000378391.6_1	PRDM16
chr1	3301626	3301858	ENST00000463591.1_1	PRDM16
chr1	3301626	3301858	ENST00000511072.5_1	PRDM16
chr1	3301626	3301858	ENST00000512462.5_1	PRDM16
chr1	3301626	3301858	ENST00000514189.5_1	PRDM16
chr1	3301626	3301858	NM_022114.4	PRDM16
chr1	3301626	3301858	NM_199454.3	PRDM16
chr1	3303153	3303459	CCDS41236.2	PRDM16
chr1	3303153	3303459	CCDS44048.2	PRDM16
chr1	3303153	3303459	ENST00000270722.10_2	PRDM16
chr1	3303153	3303459	ENST00000378391.6_1	PRDM16
chr1	3303153	3303459	ENST00000463591.1_1	PRDM16
chr1	3303153	3303459	ENST00000511072.5_1	PRDM16
chr1	3303153	3303459	ENST00000512462.5_1	PRDM16
chr1	3303153	3303459	ENST00000514189.5_1	PRDM16
chr1	3303153	3303459	NM_022114.4	PRDM16
chr1	3303153	3303459	NM_199454.3	PRDM16
chr1	3310920	3311098	CCDS41236.2	PRDM16
chr1	3310920	3311098	CCDS44048.2	PRDM16
chr1	3310920	3311098	ENST00000270722.10_2	PRDM16
chr1	3310920	3311098	ENST00000378391.6_1	PRDM16
chr1	3310920	3311098	ENST00000511072.5_1	PRDM16
chr1	3310920	3311098	ENST00000512462.5_1	PRDM16
chr1	3310920	3311098	ENST00000514189.5_1	PRDM16
chr1	3310920	3311098	NM_022114.4	PRDM16
chr1	3310920	3311098	NM_199454.3	PRDM16
chr1	3312758	3312947	CCDS41236.2	PRDM16
chr1	3312758	3312947	CCDS44048.2	PRDM16
chr1	3312758	3312947	ENST00000270722.10_2	PRDM16
chr1	3312758	3312947	ENST00000378391.6_1	PRDM16
chr1	3312758	3312947	ENST00000511072.5_1	PRDM16
chr1	3312758	3312947	ENST00000512462.5_1	PRDM16
chr1	3312758	3312947	ENST00000514189.5_1	PRDM16
chr1	3312758	3312947	NM_022114.4	PRDM16
chr1	3312758	3312947	NM_199454.3	PRDM16
chr1	3312973	3313157	CCDS41236.2	PRDM16
chr1	3312973	3313157	CCDS44048.2	PRDM16
chr1	3312973	3313157	ENST00000270722.10_2	PRDM16
chr1	3312973	3313157	ENST00000378391.6_1	PRDM16
chr1	3312973	3313157	ENST00000511072.5_1	PRDM16
chr1	3312973	3313157	ENST00000512462.5_1	PRDM16
chr1	3312973	3313157	ENST00000514189.5_1	PRDM16
chr1	3312973	3313157	NM_022114.4	PRDM16
chr1	3312973	3313157	NM_199454.3	PRDM16
chr1	3313054	3313157	ENST00000509860.1_2	PRDM16
chr1	3319273	3319563	CCDS41236.2	PRDM16
chr1	3319273	3319563	CCDS44048.2	PRDM16
chr1	3319273	3319563	ENST00000270722.10_2	PRDM16
chr1	3319273	3319563	ENST00000378391.6_1	PRDM16
chr1	3319273	3319563	ENST00000509860.1_2	PRDM16
chr1	3319273	3319563	ENST00000511072.5_1	PRDM16
chr1	3319273	3319563	ENST00000512462.5_1	PRDM16
chr1	3319273	3319563	ENST00000514189.5_1	PRDM16
chr1	3319273	3319563	NM_022114.4	PRDM16
chr1	3319273	3319563	NM_199454.3	PRDM16
chr1	3321221	3321450	CCDS41236.2	PRDM16
chr1	3321221	3321450	CCDS44048.2	PRDM16
chr1	3321221	3321450	ENST00000270722.10_2	PRDM16
chr1	3321221	3321450	ENST00000378391.6_1	PRDM16
chr1	3321221	3321450	ENST00000509860.1_2	PRDM16
chr1	3321221	3321450	ENST00000511072.5_1	PRDM16
chr1	3321221	3321450	ENST00000512462.5_1	PRDM16
chr1	3321221	3321450	ENST00000514189.5_1	PRDM16
chr1	3321221	3321450	NM_022114.4	PRDM16
chr1	3321221	3321450	NM_199454.3	PRDM16
chr1	3322007	3322213	CCDS41236.2	PRDM16
chr1	3322007	3322213	CCDS44048.2	PRDM16
chr1	3322007	3322213	ENST00000270722.10_2	PRDM16
chr1	3322007	3322213	ENST00000378391.6_1	PRDM16
chr1	3322007	3322213	ENST00000509860.1_2	PRDM16
chr1	3322007	3322213	ENST00000511072.5_1	PRDM16
chr1	3322007	3322213	ENST00000512462.5_1	PRDM16
chr1	3322007	3322213	ENST00000514189.5_1	PRDM16
chr1	3322007	3322213	NM_022114.4	PRDM16
chr1	3322007	3322213	NM_199454.3	PRDM16
chr1	3327862	3329364	CCDS41236.2	PRDM16
chr1	3327862	3329364	CCDS44048.2	PRDM16
chr1	3327862	3329364	ENST00000270722.10_2	PRDM16
chr1	3327862	3329364	ENST00000378391.6_1	PRDM16
chr1	3327862	3329364	ENST00000509860.1_2	PRDM16
chr1	3327862	3329364	ENST00000511072.5_1	PRDM16
chr1	3327862	3329364	ENST00000512462.5_1	PRDM16
chr1	3327862	3329364	ENST00000514189.5_1	PRDM16
chr1	3327862	3329364	NM_022114.4	PRDM16
chr1	3327862	3329364	NM_199454.3	PRDM16
chr1	3331035	3331214	CCDS41236.2	PRDM16
chr1	3331035	3331214	CCDS44048.2	PRDM16
chr1	3331035	3331214	ENST00000270722.10_2	PRDM16
chr1	3331035	3331214	ENST00000378391.6_1	PRDM16
chr1	3331035	3331214	ENST00000509860.1_2	PRDM16
chr1	3331035	3331214	ENST00000511072.5_1	PRDM16
chr1	3331035	3331214	ENST00000512462.5_1	PRDM16
chr1	3331035	3331214	ENST00000514189.5_1	PRDM16
chr1	3331035	3331214	NM_022114.4	PRDM16
chr1	3331035	3331214	NM_199454.3	PRDM16
chr1	3334305	3334561	CCDS41236.2	PRDM16
chr1	3334305	3334561	CCDS44048.2	PRDM16
chr1	3334305	3334561	ENST00000270722.10_2	PRDM16
chr1	3334305	3334561	ENST00000378391.6_1	PRDM16
chr1	3334305	3334561	ENST00000509860.1_2	PRDM16
chr1	3334305	3334561	ENST00000511072.5_1	PRDM16
chr1	3334305	3334561	ENST00000512462.5_1	PRDM16
chr1	3334305	3334561	ENST00000514189.5_1	PRDM16
chr1	3334305	3334561	NM_022114.4	PRDM16
chr1	3334305	3334561	NM_199454.3	PRDM16
chr1	3335136	3335323	CCDS41236.2	PRDM16
chr1	3335136	3335323	CCDS44048.2	PRDM16
chr1	3335136	3335323	ENST00000270722.10_2	PRDM16
chr1	3335136	3335323	ENST00000378391.6_1	PRDM16
chr1	3335136	3335323	ENST00000509860.1_2	PRDM16
chr1	3335136	3335323	ENST00000511072.5_1	PRDM16
chr1	3335136	3335323	ENST00000512462.5_1	PRDM16
chr1	3335136	3335323	ENST00000514189.5_1	PRDM16
chr1	3335136	3335323	NM_022114.4	PRDM16
chr1	3335136	3335323	NM_199454.3	PRDM16
chr1	3341397	3341621	CCDS41236.2	PRDM16
chr1	3341397	3341621	CCDS44048.2	PRDM16
chr1	3341397	3341621	ENST00000270722.10_2	PRDM16
chr1	3341397	3341621	ENST00000378391.6_1	PRDM16
chr1	3341397	3341621	ENST00000509860.1_2	PRDM16
chr1	3341397	3341621	ENST00000511072.5_1	PRDM16
chr1	3341397	3341621	ENST00000512462.5_1	PRDM16
chr1	3341397	3341621	ENST00000514189.5_1	PRDM16
chr1	3341397	3341621	NM_022114.4	PRDM16
chr1	3341397	3341621	NM_199454.3	PRDM16
chr1	3341482	3341621	ENST00000378389.5_1	PRDM16
chr1	3342061	3342317	CCDS41236.2	PRDM16
chr1	3342061	3342317	CCDS44048.2	PRDM16
chr1	3342061	3342317	ENST00000270722.10_2	PRDM16
chr1	3342061	3342317	ENST00000378389.5_1	PRDM16
chr1	3342061	3342317	ENST00000378391.6_1	PRDM16
chr1	3342061	3342317	ENST00000509860.1_2	PRDM16
chr1	3342061	3342317	ENST00000511072.5_1	PRDM16
chr1	3342061	3342317	ENST00000512462.5_1	PRDM16
chr1	3342061	3342317	ENST00000514189.5_1	PRDM16
chr1	3342061	3342317	ENST00000606170.1_1	PRDM16
chr1	3342061	3342317	NM_022114.4	PRDM16
chr1	3342061	3342317	NM_199454.3	PRDM16
chr1	3342538	3342636	ENST00000606170.1_1	PRDM16
chr1	3342538	3342789	CCDS41236.2	PRDM16
chr1	3342538	3342789	CCDS44048.2	PRDM16
chr1	3342538	3342789	ENST00000270722.10_2	PRDM16
chr1	3342538	3342789	ENST00000378389.5_1	PRDM16
chr1	3342538	3342789	ENST00000378391.6_1	PRDM16
chr1	3342538	3342789	ENST00000509860.1_2	PRDM16
chr1	3342538	3342789	ENST00000511072.5_1	PRDM16
chr1	3342538	3342789	ENST00000512462.5_1	PRDM16
chr1	3342538	3342789	ENST00000514189.5_1	PRDM16
chr1	3342538	3342789	NM_022114.4	PRDM16
chr1	3342538	3342789	NM_199454.3	PRDM16
chr1	3347354	3347672	CCDS41236.2	PRDM16
chr1	3347354	3347672	CCDS44048.2	PRDM16
chr1	3347354	3347672	ENST00000270722.10_2	PRDM16
chr1	3347354	3347672	ENST00000378389.5_1	PRDM16
chr1	3347354	3347672	ENST00000378391.6_1	PRDM16
chr1	3347354	3347672	ENST00000509860.1_2	PRDM16
chr1	3347354	3347672	ENST00000511072.5_1	PRDM16
chr1	3347354	3347672	ENST00000512462.5_1	PRDM16
chr1	3347354	3347672	ENST00000514189.5_1	PRDM16
chr1	3347354	3347672	NM_022114.4	PRDM16
chr1	3347354	3347672	NM_199454.3	PRDM16
chr1	3348456	3348704	CCDS41236.2	PRDM16
chr1	3348456	3348704	CCDS44048.2	PRDM16
chr1	3348456	3348704	ENST00000270722.10_2	PRDM16
chr1	3348456	3348704	ENST00000378389.5_1	PRDM16
chr1	3348456	3348704	ENST00000378391.6_1	PRDM16
chr1	3348456	3348704	ENST00000509860.1_2	PRDM16
chr1	3348456	3348704	ENST00000511072.5_1	PRDM16
chr1	3348456	3348704	ENST00000512462.5_1	PRDM16
chr1	3348456	3348704	ENST00000514189.5_1	PRDM16
chr1	3348456	3348704	NM_022114.4	PRDM16
chr1	3348456	3348704	NM_199454.3	PRDM16
chr1	3350154	3350375	CCDS41236.2	PRDM16
chr1	3350154	3350375	CCDS44048.2	PRDM16
chr1	3350154	3350489	ENST00000512462.5_1	PRDM16
chr1	3350154	3350659	ENST00000378389.5_1	PRDM16
chr1	3350154	3350857	ENST00000509860.1_2	PRDM16
chr1	3350154	3350906	ENST00000511072.5_1	PRDM16
chr1	3350154	3350906	ENST00000514189.5_1	PRDM16
chr1	3350154	3351985	ENST00000378391.6_1	PRDM16
chr1	3350154	3355177	ENST00000270722.10_2	PRDM16
chr1	3350154	3355177	NM_022114.4	PRDM16
chr1	3350154	3355177	NM_199454.3	PRDM16
chr1	3598929	3598994	CCDS49.1	TP73
chr1	3598929	3598994	CCDS55566.1	TP73
chr1	3598929	3598994	CCDS55567.1	TP73
chr1	3598929	3598994	CCDS55568.1	TP73
chr1	3598929	3598994	CCDS59965.1	TP73
chr1	3598929	3598994	ENST00000346387.8_2	TP73
chr1	3598929	3598994	ENST00000354437.8_2	TP73
chr1	3598929	3598994	ENST00000357733.7_2	TP73
chr1	3598929	3598994	ENST00000378295.9_3	TP73
chr1	3598929	3598994	ENST00000603362.5_6	TP73
chr1	3598929	3598994	ENST00000604074.5_3	TP73
chr1	3598929	3598994	ENST00000604479.5_4	TP73
chr1	3598929	3598994	NM_001204184.2	TP73
chr1	3598929	3598994	NM_001204185.2	TP73
chr1	3598929	3598994	NM_001204186.2	TP73
chr1	3598929	3598994	NM_001204187.1	TP73
chr1	3598929	3598994	NM_001204188.1	TP73
chr1	3598929	3598994	NM_005427.4	TP73
chr1	3599623	3599744	CCDS49.1	TP73
chr1	3599623	3599744	CCDS55566.1	TP73
chr1	3599623	3599744	CCDS55567.1	TP73
chr1	3599623	3599744	CCDS55568.1	TP73
chr1	3599623	3599744	CCDS59965.1	TP73
chr1	3599623	3599744	ENST00000346387.8_2	TP73
chr1	3599623	3599744	ENST00000354437.8_2	TP73
chr1	3599623	3599744	ENST00000357733.7_2	TP73
chr1	3599623	3599744	ENST00000378295.9_3	TP73
chr1	3599623	3599744	ENST00000603362.5_6	TP73
chr1	3599623	3599744	ENST00000604074.5_3	TP73
chr1	3599623	3599744	ENST00000604479.5_4	TP73
chr1	3599623	3599744	NM_001204184.2	TP73
chr1	3599623	3599744	NM_001204185.2	TP73
chr1	3599623	3599744	NM_001204186.2	TP73
chr1	3599623	3599744	NM_001204187.1	TP73
chr1	3599623	3599744	NM_001204188.1	TP73
chr1	3599623	3599744	NM_005427.4	TP73
chr1	3607469	3607508	CCDS44049.1	TP73
chr1	3607469	3607508	CCDS44050.1	TP73
chr1	3607469	3607508	CCDS44051.1	TP73
chr1	3607469	3607508	CCDS49.1	TP73
chr1	3607469	3607508	CCDS55566.1	TP73
chr1	3607469	3607508	CCDS55567.1	TP73
chr1	3607469	3607508	CCDS55568.1	TP73
chr1	3607469	3607508	CCDS59965.1	TP73
chr1	3607469	3607508	ENST00000346387.8_2	TP73
chr1	3607469	3607508	ENST00000354437.8_2	TP73
chr1	3607469	3607508	ENST00000357733.7_2	TP73
chr1	3607469	3607508	ENST00000378280.5_2	TP73
chr1	3607469	3607508	ENST00000378285.5_2	TP73
chr1	3607469	3607508	ENST00000378288.8_2	TP73
chr1	3607469	3607508	ENST00000378295.9_3	TP73
chr1	3607469	3607508	ENST00000603362.5_6	TP73
chr1	3607469	3607508	ENST00000603364.5_1	TP73
chr1	3607469	3607508	ENST00000604074.5_3	TP73
chr1	3607469	3607508	ENST00000604479.5_4	TP73
chr1	3607469	3607508	NM_001126240.3	TP73
chr1	3607469	3607508	NM_001126241.3	TP73
chr1	3607469	3607508	NM_001126242.3	TP73
chr1	3607469	3607508	NM_001204184.2	TP73
chr1	3607469	3607508	NM_001204185.2	TP73
chr1	3607469	3607508	NM_001204186.2	TP73
chr1	3607469	3607508	NM_001204187.1	TP73
chr1	3607469	3607508	NM_001204188.1	TP73
chr1	3607469	3607508	NM_001204189.2	TP73
chr1	3607469	3607508	NM_001204190.2	TP73
chr1	3607469	3607508	NM_001204191.2	TP73
chr1	3607469	3607508	NM_005427.4	TP73
chr1	3624112	3624355	CCDS44049.1	TP73
chr1	3624112	3624355	CCDS44050.1	TP73
chr1	3624112	3624355	CCDS44051.1	TP73
chr1	3624112	3624355	CCDS49.1	TP73
chr1	3624112	3624355	CCDS55566.1	TP73
chr1	3624112	3624355	CCDS55567.1	TP73
chr1	3624112	3624355	CCDS55568.1	TP73
chr1	3624112	3624355	CCDS59965.1	TP73
chr1	3624112	3624355	ENST00000346387.8_2	TP73
chr1	3624112	3624355	ENST00000354437.8_2	TP73
chr1	3624112	3624355	ENST00000357733.7_2	TP73
chr1	3624112	3624355	ENST00000378280.5_2	TP73
chr1	3624112	3624355	ENST00000378285.5_2	TP73
chr1	3624112	3624355	ENST00000378288.8_2	TP73
chr1	3624112	3624355	ENST00000378290.4_2	TP73
chr1	3624112	3624355	ENST00000378295.9_3	TP73
chr1	3624112	3624355	ENST00000603362.5_6	TP73
chr1	3624112	3624355	ENST00000603364.5_1	TP73
chr1	3624112	3624355	ENST00000604074.5_3	TP73
chr1	3624112	3624355	ENST00000604194.1_1	TP73
chr1	3624112	3624355	ENST00000604479.5_4	TP73
chr1	3624112	3624355	NM_001126240.3	TP73
chr1	3624112	3624355	NM_001126241.3	TP73
chr1	3624112	3624355	NM_001126242.3	TP73
chr1	3624112	3624355	NM_001204184.2	TP73
chr1	3624112	3624355	NM_001204185.2	TP73
chr1	3624112	3624355	NM_001204186.2	TP73
chr1	3624112	3624355	NM_001204187.1	TP73
chr1	3624112	3624355	NM_001204188.1	TP73
chr1	3624112	3624355	NM_001204189.2	TP73
chr1	3624112	3624355	NM_001204190.2	TP73
chr1	3624112	3624355	NM_001204191.2	TP73
chr1	3624112	3624355	NM_001204192.2	TP73
chr1	3624112	3624355	NM_005427.4	TP73
chr1	3624139	3624355	CCDS55569.1	TP73
chr1	3638584	3638771	CCDS44049.1	TP73
chr1	3638584	3638771	CCDS44050.1	TP73
chr1	3638584	3638771	CCDS44051.1	TP73
chr1	3638584	3638771	CCDS49.1	TP73
chr1	3638584	3638771	CCDS55566.1	TP73
chr1	3638584	3638771	CCDS55567.1	TP73
chr1	3638584	3638771	CCDS55568.1	TP73
chr1	3638584	3638771	CCDS55569.1	TP73
chr1	3638584	3638771	CCDS59965.1	TP73
chr1	3638584	3638771	ENST00000346387.8_2	TP73
chr1	3638584	3638771	ENST00000354437.8_2	TP73
chr1	3638584	3638771	ENST00000357733.7_2	TP73
chr1	3638584	3638771	ENST00000378280.5_2	TP73
chr1	3638584	3638771	ENST00000378285.5_2	TP73
chr1	3638584	3638771	ENST00000378288.8_2	TP73
chr1	3638584	3638771	ENST00000378290.4_2	TP73
chr1	3638584	3638771	ENST00000378295.9_3	TP73
chr1	3638584	3638771	ENST00000603362.5_6	TP73
chr1	3638584	3638771	ENST00000603364.5_1	TP73
chr1	3638584	3638771	ENST00000604074.5_3	TP73
chr1	3638584	3638771	ENST00000604479.5_4	TP73
chr1	3638584	3638771	NM_001126240.3	TP73
chr1	3638584	3638771	NM_001126241.3	TP73
chr1	3638584	3638771	NM_001126242.3	TP73
chr1	3638584	3638771	NM_001204184.2	TP73
chr1	3638584	3638771	NM_001204185.2	TP73
chr1	3638584	3638771	NM_001204186.2	TP73
chr1	3638584	3638771	NM_001204187.1	TP73
chr1	3638584	3638771	NM_001204188.1	TP73
chr1	3638584	3638771	NM_001204189.2	TP73
chr1	3638584	3638771	NM_001204190.2	TP73
chr1	3638584	3638771	NM_001204191.2	TP73
chr1	3638584	3638771	NM_001204192.2	TP73
chr1	3638584	3638771	NM_005427.4	TP73
chr1	3639917	3640033	CCDS44049.1	TP73
chr1	3639917	3640033	CCDS44050.1	TP73
chr1	3639917	3640033	CCDS44051.1	TP73
chr1	3639917	3640033	CCDS49.1	TP73
chr1	3639917	3640033	CCDS55566.1	TP73
chr1	3639917	3640033	CCDS55567.1	TP73
chr1	3639917	3640033	CCDS55568.1	TP73
chr1	3639917	3640033	CCDS55569.1	TP73
chr1	3639917	3640033	CCDS59965.1	TP73
chr1	3639917	3640033	ENST00000346387.8_2	TP73
chr1	3639917	3640033	ENST00000354437.8_2	TP73
chr1	3639917	3640033	ENST00000357733.7_2	TP73
chr1	3639917	3640033	ENST00000378280.5_2	TP73
chr1	3639917	3640033	ENST00000378285.5_2	TP73
chr1	3639917	3640033	ENST00000378288.8_2	TP73
chr1	3639917	3640033	ENST00000378290.4_2	TP73
chr1	3639917	3640033	ENST00000378295.9_3	TP73
chr1	3639917	3640033	ENST00000603362.5_6	TP73
chr1	3639917	3640033	ENST00000603364.5_1	TP73
chr1	3639917	3640033	ENST00000604074.5_3	TP73
chr1	3639917	3640033	ENST00000604479.5_4	TP73
chr1	3639917	3640033	NM_001126240.3	TP73
chr1	3639917	3640033	NM_001126241.3	TP73
chr1	3639917	3640033	NM_001126242.3	TP73
chr1	3639917	3640033	NM_001204184.2	TP73
chr1	3639917	3640033	NM_001204185.2	TP73
chr1	3639917	3640033	NM_001204186.2	TP73
chr1	3639917	3640033	NM_001204187.1	TP73
chr1	3639917	3640033	NM_001204188.1	TP73
chr1	3639917	3640033	NM_001204189.2	TP73
chr1	3639917	3640033	NM_001204190.2	TP73
chr1	3639917	3640033	NM_001204191.2	TP73
chr1	3639917	3640033	NM_001204192.2	TP73
chr1	3639917	3640033	NM_005427.4	TP73
chr1	3643678	3643788	CCDS44049.1	TP73
chr1	3643678	3643788	CCDS44050.1	TP73
chr1	3643678	3643788	CCDS44051.1	TP73
chr1	3643678	3643788	CCDS49.1	TP73
chr1	3643678	3643788	CCDS55566.1	TP73
chr1	3643678	3643788	CCDS55567.1	TP73
chr1	3643678	3643788	CCDS55568.1	TP73
chr1	3643678	3643788	CCDS55569.1	TP73
chr1	3643678	3643788	CCDS59965.1	TP73
chr1	3643678	3643788	ENST00000346387.8_2	TP73
chr1	3643678	3643788	ENST00000354437.8_2	TP73
chr1	3643678	3643788	ENST00000357733.7_2	TP73
chr1	3643678	3643788	ENST00000378280.5_2	TP73
chr1	3643678	3643788	ENST00000378285.5_2	TP73
chr1	3643678	3643788	ENST00000378288.8_2	TP73
chr1	3643678	3643788	ENST00000378290.4_2	TP73
chr1	3643678	3643788	ENST00000378295.9_3	TP73
chr1	3643678	3643788	ENST00000603362.5_6	TP73
chr1	3643678	3643788	ENST00000603364.5_1	TP73
chr1	3643678	3643788	ENST00000604074.5_3	TP73
chr1	3643678	3643788	ENST00000604479.5_4	TP73
chr1	3643678	3643788	NM_001126240.3	TP73
chr1	3643678	3643788	NM_001126241.3	TP73
chr1	3643678	3643788	NM_001126242.3	TP73
chr1	3643678	3643788	NM_001204184.2	TP73
chr1	3643678	3643788	NM_001204185.2	TP73
chr1	3643678	3643788	NM_001204186.2	TP73
chr1	3643678	3643788	NM_001204187.1	TP73
chr1	3643678	3643788	NM_001204188.1	TP73
chr1	3643678	3643788	NM_001204189.2	TP73
chr1	3643678	3643788	NM_001204190.2	TP73
chr1	3643678	3643788	NM_001204191.2	TP73
chr1	3643678	3643788	NM_001204192.2	TP73
chr1	3643678	3643788	NM_005427.4	TP73
chr1	3644191	3644334	CCDS44049.1	TP73
chr1	3644191	3644334	CCDS44050.1	TP73
chr1	3644191	3644334	CCDS44051.1	TP73
chr1	3644191	3644334	CCDS49.1	TP73
chr1	3644191	3644334	CCDS55566.1	TP73
chr1	3644191	3644334	CCDS55567.1	TP73
chr1	3644191	3644334	CCDS55568.1	TP73
chr1	3644191	3644334	CCDS55569.1	TP73
chr1	3644191	3644334	CCDS59965.1	TP73
chr1	3644191	3644334	ENST00000346387.8_2	TP73
chr1	3644191	3644334	ENST00000354437.8_2	TP73
chr1	3644191	3644334	ENST00000357733.7_2	TP73
chr1	3644191	3644334	ENST00000378280.5_2	TP73
chr1	3644191	3644334	ENST00000378285.5_2	TP73
chr1	3644191	3644334	ENST00000378288.8_2	TP73
chr1	3644191	3644334	ENST00000378290.4_2	TP73
chr1	3644191	3644334	ENST00000378295.9_3	TP73
chr1	3644191	3644334	ENST00000603362.5_6	TP73
chr1	3644191	3644334	ENST00000603364.5_1	TP73
chr1	3644191	3644334	ENST00000604074.5_3	TP73
chr1	3644191	3644334	ENST00000604479.5_4	TP73
chr1	3644191	3644334	ENST00000604566.1_1	TP73
chr1	3644191	3644334	NM_001126240.3	TP73
chr1	3644191	3644334	NM_001126241.3	TP73
chr1	3644191	3644334	NM_001126242.3	TP73
chr1	3644191	3644334	NM_001204184.2	TP73
chr1	3644191	3644334	NM_001204185.2	TP73
chr1	3644191	3644334	NM_001204186.2	TP73
chr1	3644191	3644334	NM_001204187.1	TP73
chr1	3644191	3644334	NM_001204188.1	TP73
chr1	3644191	3644334	NM_001204189.2	TP73
chr1	3644191	3644334	NM_001204190.2	TP73
chr1	3644191	3644334	NM_001204191.2	TP73
chr1	3644191	3644334	NM_001204192.2	TP73
chr1	3644191	3644334	NM_005427.4	TP73
chr1	3644692	3644781	CCDS44049.1	TP73
chr1	3644692	3644781	CCDS44050.1	TP73
chr1	3644692	3644781	CCDS44051.1	TP73
chr1	3644692	3644781	CCDS49.1	TP73
chr1	3644692	3644781	CCDS55566.1	TP73
chr1	3644692	3644781	CCDS55567.1	TP73
chr1	3644692	3644781	CCDS55568.1	TP73
chr1	3644692	3644781	CCDS55569.1	TP73
chr1	3644692	3644781	CCDS59965.1	TP73
chr1	3644692	3644781	ENST00000346387.8_2	TP73
chr1	3644692	3644781	ENST00000354437.8_2	TP73
chr1	3644692	3644781	ENST00000357733.7_2	TP73
chr1	3644692	3644781	ENST00000378280.5_2	TP73
chr1	3644692	3644781	ENST00000378285.5_2	TP73
chr1	3644692	3644781	ENST00000378288.8_2	TP73
chr1	3644692	3644781	ENST00000378290.4_2	TP73
chr1	3644692	3644781	ENST00000378295.9_3	TP73
chr1	3644692	3644781	ENST00000603362.5_6	TP73
chr1	3644692	3644781	ENST00000603364.5_1	TP73
chr1	3644692	3644781	ENST00000604074.5_3	TP73
chr1	3644692	3644781	ENST00000604479.5_4	TP73
chr1	3644692	3644781	ENST00000604566.1_1	TP73
chr1	3644692	3644781	NM_001126240.3	TP73
chr1	3644692	3644781	NM_001126241.3	TP73
chr1	3644692	3644781	NM_001126242.3	TP73
chr1	3644692	3644781	NM_001204184.2	TP73
chr1	3644692	3644781	NM_001204185.2	TP73
chr1	3644692	3644781	NM_001204186.2	TP73
chr1	3644692	3644781	NM_001204187.1	TP73
chr1	3644692	3644781	NM_001204188.1	TP73
chr1	3644692	3644781	NM_001204189.2	TP73
chr1	3644692	3644781	NM_001204190.2	TP73
chr1	3644692	3644781	NM_001204191.2	TP73
chr1	3644692	3644781	NM_001204192.2	TP73
chr1	3644692	3644781	NM_005427.4	TP73
chr1	3645890	3646012	CCDS44049.1	TP73
chr1	3645890	3646012	CCDS44050.1	TP73
chr1	3645890	3646012	CCDS44051.1	TP73
chr1	3645890	3646012	CCDS49.1	TP73
chr1	3645890	3646012	CCDS55566.1	TP73
chr1	3645890	3646012	CCDS55567.1	TP73
chr1	3645890	3646012	CCDS55568.1	TP73
chr1	3645890	3646012	CCDS55569.1	TP73
chr1	3645890	3646012	CCDS59965.1	TP73
chr1	3645890	3646012	ENST00000346387.8_2	TP73
chr1	3645890	3646012	ENST00000354437.8_2	TP73
chr1	3645890	3646012	ENST00000357733.7_2	TP73
chr1	3645890	3646012	ENST00000378280.5_2	TP73
chr1	3645890	3646012	ENST00000378285.5_2	TP73
chr1	3645890	3646012	ENST00000378288.8_2	TP73
chr1	3645890	3646012	ENST00000378290.4_2	TP73
chr1	3645890	3646012	ENST00000378295.9_3	TP73
chr1	3645890	3646012	ENST00000603362.5_6	TP73
chr1	3645890	3646012	ENST00000603364.5_1	TP73
chr1	3645890	3646012	ENST00000604074.5_3	TP73
chr1	3645890	3646012	ENST00000604479.5_4	TP73
chr1	3645890	3646012	ENST00000604566.1_1	TP73
chr1	3645890	3646012	NM_001126240.3	TP73
chr1	3645890	3646012	NM_001126241.3	TP73
chr1	3645890	3646012	NM_001126242.3	TP73
chr1	3645890	3646012	NM_001204184.2	TP73
chr1	3645890	3646012	NM_001204185.2	TP73
chr1	3645890	3646012	NM_001204186.2	TP73
chr1	3645890	3646012	NM_001204187.1	TP73
chr1	3645890	3646012	NM_001204188.1	TP73
chr1	3645890	3646012	NM_001204189.2	TP73
chr1	3645890	3646012	NM_001204190.2	TP73
chr1	3645890	3646012	NM_001204191.2	TP73
chr1	3645890	3646012	NM_001204192.2	TP73
chr1	3645890	3646012	NM_005427.4	TP73
chr1	3646563	3646712	CCDS44049.1	TP73
chr1	3646563	3646712	CCDS44050.1	TP73
chr1	3646563	3646712	CCDS44051.1	TP73
chr1	3646563	3646712	CCDS49.1	TP73
chr1	3646563	3646712	CCDS55566.1	TP73
chr1	3646563	3646712	CCDS55567.1	TP73
chr1	3646563	3646712	CCDS55568.1	TP73
chr1	3646563	3646712	CCDS55569.1	TP73
chr1	3646563	3646712	CCDS59965.1	TP73
chr1	3646563	3646712	ENST00000346387.8_2	TP73
chr1	3646563	3646712	ENST00000354437.8_2	TP73
chr1	3646563	3646712	ENST00000357733.7_2	TP73
chr1	3646563	3646712	ENST00000378280.5_2	TP73
chr1	3646563	3646712	ENST00000378285.5_2	TP73
chr1	3646563	3646712	ENST00000378288.8_2	TP73
chr1	3646563	3646712	ENST00000378290.4_2	TP73
chr1	3646563	3646712	ENST00000378295.9_3	TP73
chr1	3646563	3646712	ENST00000603362.5_6	TP73
chr1	3646563	3646712	ENST00000604074.5_3	TP73
chr1	3646563	3646712	ENST00000604479.5_4	TP73
chr1	3646563	3646712	ENST00000604566.1_1	TP73
chr1	3646563	3646712	NM_001126240.3	TP73
chr1	3646563	3646712	NM_001126241.3	TP73
chr1	3646563	3646712	NM_001126242.3	TP73
chr1	3646563	3646712	NM_001204184.2	TP73
chr1	3646563	3646712	NM_001204185.2	TP73
chr1	3646563	3646712	NM_001204186.2	TP73
chr1	3646563	3646712	NM_001204187.1	TP73
chr1	3646563	3646712	NM_001204188.1	TP73
chr1	3646563	3646712	NM_001204189.2	TP73
chr1	3646563	3646712	NM_001204190.2	TP73
chr1	3646563	3646712	NM_001204191.2	TP73
chr1	3646563	3646712	NM_001204192.2	TP73
chr1	3646563	3646712	NM_005427.4	TP73
chr1	3647490	3647629	CCDS44049.1	TP73
chr1	3647490	3647629	CCDS44050.1	TP73
chr1	3647490	3647629	CCDS44051.1	TP73
chr1	3647490	3647629	CCDS49.1	TP73
chr1	3647490	3647629	CCDS55566.1	TP73
chr1	3647490	3647629	CCDS55567.1	TP73
chr1	3647490	3647629	CCDS55568.1	TP73
chr1	3647490	3647629	CCDS55569.1	TP73
chr1	3647490	3647629	CCDS59965.1	TP73
chr1	3647490	3647629	ENST00000346387.8_2	TP73
chr1	3647490	3647629	ENST00000354437.8_2	TP73
chr1	3647490	3647629	ENST00000357733.7_2	TP73
chr1	3647490	3647629	ENST00000378280.5_2	TP73
chr1	3647490	3647629	ENST00000378285.5_2	TP73
chr1	3647490	3647629	ENST00000378288.8_2	TP73
chr1	3647490	3647629	ENST00000378290.4_2	TP73
chr1	3647490	3647629	ENST00000378295.9_3	TP73
chr1	3647490	3647629	ENST00000603362.5_6	TP73
chr1	3647490	3647629	ENST00000604074.5_3	TP73
chr1	3647490	3647629	ENST00000604479.5_4	TP73
chr1	3647490	3647629	ENST00000604566.1_1	TP73
chr1	3647490	3647629	NM_001126240.3	TP73
chr1	3647490	3647629	NM_001126241.3	TP73
chr1	3647490	3647629	NM_001126242.3	TP73
chr1	3647490	3647629	NM_001204184.2	TP73
chr1	3647490	3647629	NM_001204185.2	TP73
chr1	3647490	3647629	NM_001204186.2	TP73
chr1	3647490	3647629	NM_001204187.1	TP73
chr1	3647490	3647629	NM_001204188.1	TP73
chr1	3647490	3647629	NM_001204189.2	TP73
chr1	3647490	3647629	NM_001204190.2	TP73
chr1	3647490	3647629	NM_001204191.2	TP73
chr1	3647490	3647629	NM_001204192.2	TP73
chr1	3647490	3647629	NM_005427.4	TP73
chr1	3648026	3648119	CCDS44051.1	TP73
chr1	3648026	3648120	CCDS44049.1	TP73
chr1	3648026	3648120	CCDS44050.1	TP73
chr1	3648026	3648120	CCDS49.1	TP73
chr1	3648026	3648120	CCDS55566.1	TP73
chr1	3648026	3648120	CCDS55567.1	TP73
chr1	3648026	3648120	CCDS55568.1	TP73
chr1	3648026	3648120	CCDS55569.1	TP73
chr1	3648026	3648120	CCDS59965.1	TP73
chr1	3648026	3648120	ENST00000346387.8_2	TP73
chr1	3648026	3648120	ENST00000354437.8_2	TP73
chr1	3648026	3648120	ENST00000357733.7_2	TP73
chr1	3648026	3648120	ENST00000378280.5_2	TP73
chr1	3648026	3648120	ENST00000378285.5_2	TP73
chr1	3648026	3648120	ENST00000378288.8_2	TP73
chr1	3648026	3648120	ENST00000378290.4_2	TP73
chr1	3648026	3648120	ENST00000378295.9_3	TP73
chr1	3648026	3648120	ENST00000603362.5_6	TP73
chr1	3648026	3648120	ENST00000604074.5_3	TP73
chr1	3648026	3648120	ENST00000604479.5_4	TP73
chr1	3648026	3648120	ENST00000604566.1_1	TP73
chr1	3648026	3648120	NM_001126240.3	TP73
chr1	3648026	3648120	NM_001126241.3	TP73
chr1	3648026	3648120	NM_001126242.3	TP73
chr1	3648026	3648120	NM_001204184.2	TP73
chr1	3648026	3648120	NM_001204185.2	TP73
chr1	3648026	3648120	NM_001204186.2	TP73
chr1	3648026	3648120	NM_001204187.1	TP73
chr1	3648026	3648120	NM_001204188.1	TP73
chr1	3648026	3648120	NM_001204189.2	TP73
chr1	3648026	3648120	NM_001204190.2	TP73
chr1	3648026	3648120	NM_001204191.2	TP73
chr1	3648026	3648120	NM_001204192.2	TP73
chr1	3648026	3648120	NM_005427.4	TP73
chr1	3649310	3649326	CCDS44050.1	TP73
chr1	3649310	3649326	CCDS55566.1	TP73
chr1	3649310	3649326	CCDS59965.1	TP73
chr1	3649310	3649643	CCDS44049.1	TP73
chr1	3649310	3649643	CCDS49.1	TP73
chr1	3649310	3649643	CCDS55567.1	TP73
chr1	3649310	3649643	CCDS55568.1	TP73
chr1	3649310	3649643	CCDS55569.1	TP73
chr1	3649310	3649643	ENST00000346387.8_2	TP73
chr1	3649310	3649643	ENST00000354437.8_2	TP73
chr1	3649310	3649643	ENST00000357733.7_2	TP73
chr1	3649310	3649643	ENST00000378280.5_2	TP73
chr1	3649310	3649643	ENST00000378285.5_2	TP73
chr1	3649310	3649643	ENST00000378288.8_2	TP73
chr1	3649310	3649643	ENST00000378290.4_2	TP73
chr1	3649310	3649643	ENST00000378295.9_3	TP73
chr1	3649310	3649643	ENST00000603362.5_6	TP73
chr1	3649310	3649643	ENST00000604074.5_3	TP73
chr1	3649310	3649643	ENST00000604479.5_4	TP73
chr1	3649310	3649643	ENST00000604566.1_1	TP73
chr1	3649310	3649643	NM_001126240.3	TP73
chr1	3649310	3649643	NM_001126241.3	TP73
chr1	3649310	3649643	NM_001126242.3	TP73
chr1	3649310	3649643	NM_001204184.2	TP73
chr1	3649310	3649643	NM_001204185.2	TP73
chr1	3649310	3649643	NM_001204186.2	TP73
chr1	3649310	3649643	NM_001204187.1	TP73
chr1	3649310	3649643	NM_001204188.1	TP73
chr1	3649310	3649643	NM_001204189.2	TP73
chr1	3649310	3649643	NM_001204190.2	TP73
chr1	3649310	3649643	NM_001204191.2	TP73
chr1	3649310	3649643	NM_001204192.2	TP73
chr1	3649310	3649643	NM_005427.4	TP73
chr1	6161846	6165487	ENST00000262450.8_3	CHD5
chr1	6161846	6165487	NM_015557.3	CHD5
chr1	6165140	6165487	ENST00000462991.5_4	CHD5
chr1	6165140	6165487	ENST00000475121.1_2	CHD5
chr1	6165142	6165487	ENST00000377999.5_2	CHD5
chr1	6165150	6165487	ENST00000496404.1_2	CHD5
chr1	6166186	6166364	ENST00000262450.8_3	CHD5
chr1	6166186	6166364	ENST00000377999.5_2	CHD5
chr1	6166186	6166364	ENST00000462991.5_4	CHD5
chr1	6166186	6166364	ENST00000475121.1_2	CHD5
chr1	6166186	6166364	ENST00000496404.1_2	CHD5
chr1	6166186	6166364	NM_015557.3	CHD5
chr1	6166339	6166364	CCDS57.1	CHD5
chr1	6166372	6166569	CCDS57.1	CHD5
chr1	6166372	6166569	ENST00000262450.8_3	CHD5
chr1	6166372	6166569	ENST00000377999.5_2	CHD5
chr1	6166372	6166569	ENST00000462991.5_4	CHD5
chr1	6166372	6166569	ENST00000475121.1_2	CHD5
chr1	6166372	6166569	ENST00000496404.1_2	CHD5
chr1	6166372	6166569	NM_015557.3	CHD5
chr1	6166589	6166832	ENST00000475121.1_2	CHD5
chr1	6166589	6166839	CCDS57.1	CHD5
chr1	6166589	6166839	ENST00000262450.8_3	CHD5
chr1	6166589	6166839	ENST00000377999.5_2	CHD5
chr1	6166589	6166839	ENST00000462991.5_4	CHD5
chr1	6166589	6166839	ENST00000496404.1_2	CHD5
chr1	6166589	6166839	NM_015557.3	CHD5
chr1	6169768	6170050	CCDS57.1	CHD5
chr1	6169768	6170050	ENST00000262450.8_3	CHD5
chr1	6169768	6170050	ENST00000377999.5_2	CHD5
chr1	6169768	6170050	ENST00000462991.5_4	CHD5
chr1	6169768	6170050	ENST00000496404.1_2	CHD5
chr1	6169768	6170050	NM_015557.3	CHD5
chr1	6170371	6170590	CCDS57.1	CHD5
chr1	6170371	6170590	ENST00000262450.8_3	CHD5
chr1	6170371	6170590	ENST00000377999.5_2	CHD5
chr1	6170371	6170590	ENST00000462991.5_4	CHD5
chr1	6170371	6170590	ENST00000496404.1_2	CHD5
chr1	6170371	6170590	NM_015557.3	CHD5
chr1	6171753	6171943	CCDS57.1	CHD5
chr1	6171753	6171943	ENST00000262450.8_3	CHD5
chr1	6171753	6171943	ENST00000377999.5_2	CHD5
chr1	6171753	6171943	ENST00000462991.5_4	CHD5
chr1	6171753	6171943	ENST00000496404.1_2	CHD5
chr1	6171753	6171943	NM_015557.3	CHD5
chr1	6172113	6172337	CCDS57.1	CHD5
chr1	6172113	6172337	ENST00000262450.8_3	CHD5
chr1	6172113	6172337	ENST00000377999.5_2	CHD5
chr1	6172113	6172337	ENST00000462991.5_4	CHD5
chr1	6172113	6172337	ENST00000496404.1_2	CHD5
chr1	6172113	6172337	NM_015557.3	CHD5
chr1	6172882	6173066	CCDS57.1	CHD5
chr1	6172882	6173066	ENST00000262450.8_3	CHD5
chr1	6172882	6173066	ENST00000377999.5_2	CHD5
chr1	6172882	6173066	ENST00000462991.5_4	CHD5
chr1	6172882	6173066	ENST00000496404.1_2	CHD5
chr1	6172882	6173066	NM_015557.3	CHD5
chr1	6173334	6173441	CCDS57.1	CHD5
chr1	6173334	6173441	ENST00000262450.8_3	CHD5
chr1	6173334	6173441	ENST00000377999.5_2	CHD5
chr1	6173334	6173441	ENST00000462991.5_4	CHD5
chr1	6173334	6173441	ENST00000496404.1_2	CHD5
chr1	6173334	6173441	NM_015557.3	CHD5
chr1	6181078	6181302	CCDS57.1	CHD5
chr1	6181078	6181302	ENST00000262450.8_3	CHD5
chr1	6181078	6181302	ENST00000377999.5_2	CHD5
chr1	6181078	6181302	ENST00000462991.5_4	CHD5
chr1	6181078	6181302	ENST00000496404.1_2	CHD5
chr1	6181078	6181302	NM_015557.3	CHD5
chr1	6181457	6181638	CCDS57.1	CHD5
chr1	6181457	6181638	ENST00000262450.8_3	CHD5
chr1	6181457	6181638	ENST00000377999.5_2	CHD5
chr1	6181457	6181638	ENST00000462991.5_4	CHD5
chr1	6181457	6181638	ENST00000496404.1_2	CHD5
chr1	6181457	6181638	NM_015557.3	CHD5
chr1	6183924	6184167	CCDS57.1	CHD5
chr1	6183924	6184167	ENST00000262450.8_3	CHD5
chr1	6183924	6184167	ENST00000377999.5_2	CHD5
chr1	6183924	6184167	ENST00000462991.5_4	CHD5
chr1	6183924	6184167	ENST00000496404.1_2	CHD5
chr1	6183924	6184167	NM_015557.3	CHD5
chr1	6184490	6184725	CCDS57.1	CHD5
chr1	6184490	6184725	ENST00000262450.8_3	CHD5
chr1	6184490	6184725	ENST00000377999.5_2	CHD5
chr1	6184490	6184725	ENST00000462991.5_4	CHD5
chr1	6184490	6184725	ENST00000496404.1_2	CHD5
chr1	6184490	6184725	NM_015557.3	CHD5
chr1	6185077	6185293	CCDS57.1	CHD5
chr1	6185077	6185293	ENST00000262450.8_3	CHD5
chr1	6185077	6185293	ENST00000377999.5_2	CHD5
chr1	6185077	6185293	ENST00000462991.5_4	CHD5
chr1	6185077	6185293	ENST00000496404.1_2	CHD5
chr1	6185077	6185293	NM_015557.3	CHD5
chr1	6185491	6185675	CCDS57.1	CHD5
chr1	6185491	6185675	ENST00000262450.8_3	CHD5
chr1	6185491	6185675	ENST00000377999.5_2	CHD5
chr1	6185491	6185675	ENST00000462991.5_4	CHD5
chr1	6185491	6185675	ENST00000496404.1_2	CHD5
chr1	6185491	6185675	NM_015557.3	CHD5
chr1	6185593	6185675	ENST00000491020.1_2	CHD5
chr1	6185740	6185924	CCDS57.1	CHD5
chr1	6185740	6185924	ENST00000262450.8_3	CHD5
chr1	6185740	6185924	ENST00000377999.5_2	CHD5
chr1	6185740	6185924	ENST00000462991.5_4	CHD5
chr1	6185740	6185924	ENST00000491020.1_2	CHD5
chr1	6185740	6185924	ENST00000496404.1_2	CHD5
chr1	6185740	6185924	NM_015557.3	CHD5
chr1	6186549	6186806	CCDS57.1	CHD5
chr1	6186549	6186806	ENST00000262450.8_3	CHD5
chr1	6186549	6186806	ENST00000377999.5_2	CHD5
chr1	6186549	6186806	ENST00000462991.5_4	CHD5
chr1	6186549	6186806	ENST00000491020.1_2	CHD5
chr1	6186549	6186806	ENST00000496404.1_2	CHD5
chr1	6186549	6186806	NM_015557.3	CHD5
chr1	6187052	6187232	CCDS57.1	CHD5
chr1	6187052	6187232	ENST00000262450.8_3	CHD5
chr1	6187052	6187232	ENST00000377999.5_2	CHD5
chr1	6187052	6187232	ENST00000462991.5_4	CHD5
chr1	6187052	6187232	ENST00000491020.1_2	CHD5
chr1	6187052	6187232	ENST00000496404.1_2	CHD5
chr1	6187052	6187232	NM_015557.3	CHD5
chr1	6188021	6188281	CCDS57.1	CHD5
chr1	6188021	6188281	ENST00000262450.8_3	CHD5
chr1	6188021	6188281	ENST00000377999.5_2	CHD5
chr1	6188021	6188281	ENST00000462991.5_4	CHD5
chr1	6188021	6188281	ENST00000491020.1_2	CHD5
chr1	6188021	6188281	ENST00000496404.1_2	CHD5
chr1	6188021	6188281	NM_015557.3	CHD5
chr1	6188473	6188602	ENST00000491020.1_2	CHD5
chr1	6188473	6188669	CCDS57.1	CHD5
chr1	6188473	6188669	ENST00000262450.8_3	CHD5
chr1	6188473	6188669	ENST00000377999.5_2	CHD5
chr1	6188473	6188669	ENST00000462991.5_4	CHD5
chr1	6188473	6188669	ENST00000496404.1_2	CHD5
chr1	6188473	6188669	NM_015557.3	CHD5
chr1	6188815	6189129	CCDS57.1	CHD5
chr1	6188815	6189129	ENST00000262450.8_3	CHD5
chr1	6188815	6189129	ENST00000377999.5_2	CHD5
chr1	6188815	6189129	ENST00000462991.5_4	CHD5
chr1	6188815	6189129	ENST00000496404.1_2	CHD5
chr1	6188815	6189129	NM_015557.3	CHD5
chr1	6190125	6190388	CCDS57.1	CHD5
chr1	6190125	6190388	ENST00000262450.8_3	CHD5
chr1	6190125	6190388	ENST00000377999.5_2	CHD5
chr1	6190125	6190388	ENST00000462991.5_4	CHD5
chr1	6190125	6190388	ENST00000496404.1_2	CHD5
chr1	6190125	6190388	NM_015557.3	CHD5
chr1	6191604	6191799	ENST00000377999.5_2	CHD5
chr1	6191604	6191813	CCDS57.1	CHD5
chr1	6191604	6191813	ENST00000262450.8_3	CHD5
chr1	6191604	6191813	ENST00000462991.5_4	CHD5
chr1	6191604	6191813	ENST00000496404.1_2	CHD5
chr1	6191604	6191813	NM_015557.3	CHD5
chr1	6194103	6194320	CCDS57.1	CHD5
chr1	6194103	6194320	ENST00000262450.8_3	CHD5
chr1	6194103	6194320	ENST00000462991.5_4	CHD5
chr1	6194103	6194320	ENST00000496404.1_2	CHD5
chr1	6194103	6194320	NM_015557.3	CHD5
chr1	6194696	6194919	CCDS57.1	CHD5
chr1	6194696	6194919	ENST00000262450.8_3	CHD5
chr1	6194696	6194919	ENST00000462991.5_4	CHD5
chr1	6194696	6194919	ENST00000496404.1_2	CHD5
chr1	6194696	6194919	NM_015557.3	CHD5
chr1	6195204	6195463	CCDS57.1	CHD5
chr1	6195204	6195463	ENST00000262450.8_3	CHD5
chr1	6195204	6195463	ENST00000462991.5_4	CHD5
chr1	6195204	6195463	ENST00000496404.1_2	CHD5
chr1	6195204	6195463	NM_015557.3	CHD5
chr1	6196492	6196698	CCDS57.1	CHD5
chr1	6196492	6196698	ENST00000262450.8_3	CHD5
chr1	6196492	6196698	ENST00000462991.5_4	CHD5
chr1	6196492	6196698	ENST00000496404.1_2	CHD5
chr1	6196492	6196698	NM_015557.3	CHD5
chr1	6196706	6196930	CCDS57.1	CHD5
chr1	6196706	6196930	ENST00000262450.8_3	CHD5
chr1	6196706	6196930	ENST00000462991.5_4	CHD5
chr1	6196706	6196930	ENST00000496404.1_2	CHD5
chr1	6196706	6196930	NM_015557.3	CHD5
chr1	6202106	6202670	CCDS57.1	CHD5
chr1	6202106	6202670	ENST00000262450.8_3	CHD5
chr1	6202106	6202670	ENST00000462991.5_4	CHD5
chr1	6202106	6202670	ENST00000496404.1_2	CHD5
chr1	6202106	6202670	NM_015557.3	CHD5
chr1	6203797	6203991	CCDS57.1	CHD5
chr1	6203797	6203991	ENST00000262450.8_3	CHD5
chr1	6203797	6203991	ENST00000462991.5_4	CHD5
chr1	6203797	6203991	ENST00000496404.1_2	CHD5
chr1	6203797	6203991	NM_015557.3	CHD5
chr1	6203997	6204164	ENST00000462991.5_4	CHD5
chr1	6203997	6204215	CCDS57.1	CHD5
chr1	6203997	6204215	ENST00000262450.8_3	CHD5
chr1	6203997	6204215	ENST00000496404.1_2	CHD5
chr1	6203997	6204215	NM_015557.3	CHD5
chr1	6206190	6206483	CCDS57.1	CHD5
chr1	6206190	6206483	ENST00000262450.8_3	CHD5
chr1	6206190	6206483	ENST00000496404.1_2	CHD5
chr1	6206190	6206483	NM_015557.3	CHD5
chr1	6206641	6206931	CCDS57.1	CHD5
chr1	6206641	6206931	ENST00000262450.8_3	CHD5
chr1	6206641	6206931	ENST00000496404.1_2	CHD5
chr1	6206641	6206931	NM_015557.3	CHD5
chr1	6208827	6209135	CCDS57.1	CHD5
chr1	6208827	6209135	ENST00000262450.8_3	CHD5
chr1	6208827	6209135	ENST00000496404.1_2	CHD5
chr1	6208827	6209135	NM_015557.3	CHD5
chr1	6209219	6209472	CCDS57.1	CHD5
chr1	6209219	6209472	ENST00000262450.8_3	CHD5
chr1	6209219	6209472	ENST00000496404.1_2	CHD5
chr1	6209219	6209472	NM_015557.3	CHD5
chr1	6211008	6211221	CCDS57.1	CHD5
chr1	6211008	6211221	ENST00000262450.8_3	CHD5
chr1	6211008	6211221	ENST00000496404.1_2	CHD5
chr1	6211008	6211221	NM_015557.3	CHD5
chr1	6212435	6212596	CCDS57.1	CHD5
chr1	6212435	6212596	ENST00000262450.8_3	CHD5
chr1	6212435	6212596	ENST00000496404.1_2	CHD5
chr1	6212435	6212596	NM_015557.3	CHD5
chr1	6214637	6214958	CCDS57.1	CHD5
chr1	6214637	6214958	ENST00000262450.8_3	CHD5
chr1	6214637	6214958	ENST00000496404.1_2	CHD5
chr1	6214637	6214958	NM_015557.3	CHD5
chr1	6215577	6215777	CCDS57.1	CHD5
chr1	6215577	6215777	ENST00000262450.8_3	CHD5
chr1	6215577	6215777	ENST00000496404.1_2	CHD5
chr1	6215577	6215777	NM_015557.3	CHD5
chr1	6219310	6219575	CCDS57.1	CHD5
chr1	6219310	6219575	ENST00000262450.8_3	CHD5
chr1	6219310	6219575	ENST00000496404.1_2	CHD5
chr1	6219310	6219575	NM_015557.3	CHD5
chr1	6219489	6219575	ENST00000484532.6_4	AL031847.2
chr1	6228128	6228337	CCDS57.1	CHD5
chr1	6228128	6228337	ENST00000262450.8_3	CHD5
chr1	6228128	6228337	ENST00000484532.6_4	AL031847.2
chr1	6228128	6228337	ENST00000496404.1_2	CHD5
chr1	6228128	6228337	NM_015557.3	CHD5
chr1	6239922	6240083	CCDS57.1	CHD5
chr1	6239922	6240083	ENST00000496404.1_2	CHD5
chr1	6239922	6240179	ENST00000262450.8_3	CHD5
chr1	6239922	6240179	ENST00000484532.6_4	AL031847.2
chr1	6239922	6240179	NM_015557.3	CHD5
chr1	6241247	6241546	ENST00000484532.6_4	AL031847.2
chr1	6244994	6246876	ENST00000484532.6_4	AL031847.2
chr1	6245079	6246876	ENST00000234875.9_4	RPL22
chr1	6245079	6246876	NM_000983.4	RPL22
chr1	6246634	6246876	ENST00000480661.1_2	RPL22
chr1	6246674	6246876	ENST00000497965.5_3	RPL22
chr1	6246731	6246876	CCDS58.1	RPL22
chr1	6246751	6246876	ENST00000471204.5_4	RPL22
chr1	6246782	6246876	ENST00000465387.5_4	RPL22
chr1	6252901	6253114	CCDS58.1	RPL22
chr1	6252901	6253114	ENST00000234875.9_4	RPL22
chr1	6252901	6253114	ENST00000465387.5_4	RPL22
chr1	6252901	6253114	ENST00000471204.5_4	RPL22
chr1	6252901	6253114	ENST00000480661.1_2	RPL22
chr1	6252901	6253114	ENST00000484532.6_4	AL031847.2
chr1	6252901	6253114	ENST00000497965.5_3	RPL22
chr1	6252901	6253114	NM_000983.4	RPL22
chr1	6252986	6253114	ENST00000462296.5_4	RPL22
chr1	6252989	6253114	ENST00000465335.1_4	RPL22
chr1	6257627	6257817	ENST00000484532.6_4	AL031847.2
chr1	6257627	6259613	ENST00000465387.5_4	RPL22
chr1	6257627	6259623	ENST00000480661.1_2	RPL22
chr1	6257627	6259633	CCDS58.1	RPL22
chr1	6257627	6259655	ENST00000234875.9_4	RPL22
chr1	6257627	6259655	NM_000983.4	RPL22
chr1	6257627	6259662	ENST00000462296.5_4	RPL22
chr1	6257627	6259662	ENST00000465335.1_4	RPL22
chr1	6257627	6259662	ENST00000471204.5_4	RPL22
chr1	6257627	6259662	ENST00000497965.5_3	RPL22
chr1	6260465	6260876	ENST00000462296.5_4	RPL22
chr1	6260465	6260876	ENST00000465335.1_4	RPL22
chr1	6260465	6260876	ENST00000471204.5_4	RPL22
chr1	6260465	6260876	ENST00000497965.5_3	RPL22
chr1	6263344	6263550	ENST00000462296.5_4	RPL22
chr1	6263344	6263550	ENST00000465335.1_4	RPL22
chr1	6263344	6263550	ENST00000471204.5_4	RPL22
chr1	6268653	6268815	CCDS59.2	RNF207
chr1	6268653	6268815	ENST00000377939.5_2	RNF207
chr1	6268653	6268815	ENST00000465335.1_4	RPL22
chr1	6268653	6268815	ENST00000471204.5_4	RPL22
chr1	6268653	6268815	NM_207396.3	RNF207
chr1	6268677	6268815	ENST00000485539.5_1	RNF207
chr1	6269112	6269304	ENST00000471204.5_4	RPL22
chr1	6269112	6269439	CCDS59.2	RNF207
chr1	6269112	6269439	ENST00000377939.5_2	RNF207
chr1	6269112	6269439	ENST00000465335.1_4	RPL22
chr1	6269112	6269439	ENST00000485539.5_1	RNF207
chr1	6269112	6269439	ENST00000496676.5_1	RNF207
chr1	6269112	6269439	NM_207396.3	RNF207
chr1	8064584	8064618	ENST00000474874.5_2	ERRFI1
chr1	8064584	8064618	ENST00000641354.1_1	AL034417.5
chr1	8073269	8074456	CCDS94.1	ERRFI1
chr1	8073269	8074456	ENST00000377482.10_3	ERRFI1
chr1	8073269	8074456	ENST00000474874.5_2	ERRFI1
chr1	8073269	8074456	NM_018948.4	ERRFI1
chr1	8073486	8074456	ENST00000467067.1_2	ERRFI1
chr1	8073798	8074456	ENST00000469499.5_2	ERRFI1
chr1	8074099	8074456	ENST00000487559.1_2	ERRFI1
chr1	8075332	8075460	CCDS94.1	ERRFI1
chr1	8075332	8075460	ENST00000377482.10_3	ERRFI1
chr1	8075332	8075460	ENST00000467067.1_2	ERRFI1
chr1	8075332	8075460	ENST00000469499.5_2	ERRFI1
chr1	8075332	8075460	ENST00000474874.5_2	ERRFI1
chr1	8075332	8075460	ENST00000487559.1_2	ERRFI1
chr1	8075332	8075460	NM_018948.4	ERRFI1
chr1	8075554	8075679	CCDS94.1	ERRFI1
chr1	8075554	8075679	ENST00000377482.10_3	ERRFI1
chr1	8075554	8075679	ENST00000467067.1_2	ERRFI1
chr1	8075554	8075679	ENST00000469499.5_2	ERRFI1
chr1	8075554	8075679	ENST00000474874.5_2	ERRFI1
chr1	8075554	8075679	ENST00000487559.1_2	ERRFI1
chr1	8075554	8075679	NM_018948.4	ERRFI1
chr1	9770513	9770654	CCDS104.1	PIK3CD
chr1	9770513	9770654	ENST00000361110.6_1	PIK3CD
chr1	9770513	9770654	ENST00000377346.9_2	PIK3CD
chr1	9770513	9770654	ENST00000536656.5_1	PIK3CD
chr1	9770513	9770654	ENST00000543390.2_1	PIK3CD
chr1	9770513	9770654	ENST00000628140.2_1	PIK3CD
chr1	9770513	9770654	NM_001350234.2	PIK3CD
chr1	9770513	9770654	NM_001350235.1	PIK3CD
chr1	9770513	9770654	NM_005026.5	PIK3CD
chr1	9775598	9775827	CCDS104.1	PIK3CD
chr1	9775598	9775827	ENST00000361110.6_1	PIK3CD
chr1	9775598	9775827	ENST00000377346.9_2	PIK3CD
chr1	9775598	9775827	ENST00000536656.5_1	PIK3CD
chr1	9775598	9775827	ENST00000543390.2_1	PIK3CD
chr1	9775598	9775827	ENST00000628140.2_1	PIK3CD
chr1	9775598	9775827	NM_001350234.2	PIK3CD
chr1	9775598	9775827	NM_001350235.1	PIK3CD
chr1	9775598	9775827	NM_005026.5	PIK3CD
chr1	9775756	9775827	ENST00000481137.1_1	PIK3CD
chr1	9775906	9776136	CCDS104.1	PIK3CD
chr1	9775906	9776136	ENST00000361110.6_1	PIK3CD
chr1	9775906	9776136	ENST00000377346.9_2	PIK3CD
chr1	9775906	9776136	ENST00000481137.1_1	PIK3CD
chr1	9775906	9776136	ENST00000536656.5_1	PIK3CD
chr1	9775906	9776136	ENST00000543390.2_1	PIK3CD
chr1	9775906	9776136	ENST00000628140.2_1	PIK3CD
chr1	9775906	9776136	NM_001350234.2	PIK3CD
chr1	9775906	9776136	NM_001350235.1	PIK3CD
chr1	9775906	9776136	NM_005026.5	PIK3CD
chr1	9776497	9776677	CCDS104.1	PIK3CD
chr1	9776497	9776677	ENST00000361110.6_1	PIK3CD
chr1	9776497	9776677	ENST00000377346.9_2	PIK3CD
chr1	9776497	9776677	ENST00000479223.1_1	PIK3CD
chr1	9776497	9776677	ENST00000536656.5_1	PIK3CD
chr1	9776497	9776677	ENST00000543390.2_1	PIK3CD
chr1	9776497	9776677	ENST00000628140.2_1	PIK3CD
chr1	9776497	9776677	NM_001350234.2	PIK3CD
chr1	9776497	9776677	NM_001350235.1	PIK3CD
chr1	9776497	9776677	NM_005026.5	PIK3CD
chr1	9777016	9777166	CCDS104.1	PIK3CD
chr1	9777016	9777166	ENST00000361110.6_1	PIK3CD
chr1	9777016	9777166	ENST00000377346.9_2	PIK3CD
chr1	9777016	9777166	ENST00000479223.1_1	PIK3CD
chr1	9777016	9777166	ENST00000536656.5_1	PIK3CD
chr1	9777016	9777166	ENST00000543390.2_1	PIK3CD
chr1	9777016	9777166	ENST00000628140.2_1	PIK3CD
chr1	9777016	9777166	NM_001350234.2	PIK3CD
chr1	9777016	9777166	NM_001350235.1	PIK3CD
chr1	9777016	9777166	NM_005026.5	PIK3CD
chr1	9777594	9777639	ENST00000479223.1_1	PIK3CD
chr1	9777594	9777684	CCDS104.1	PIK3CD
chr1	9777594	9777684	ENST00000361110.6_1	PIK3CD
chr1	9777594	9777684	ENST00000377346.9_2	PIK3CD
chr1	9777594	9777684	ENST00000536656.5_1	PIK3CD
chr1	9777594	9777684	ENST00000543390.2_1	PIK3CD
chr1	9777594	9777684	ENST00000628140.2_1	PIK3CD
chr1	9777594	9777684	NM_001350234.2	PIK3CD
chr1	9777594	9777684	NM_001350235.1	PIK3CD
chr1	9777594	9777684	NM_005026.5	PIK3CD
chr1	9778751	9778973	CCDS104.1	PIK3CD
chr1	9778751	9778973	ENST00000361110.6_1	PIK3CD
chr1	9778751	9778973	ENST00000377346.9_2	PIK3CD
chr1	9778751	9778973	ENST00000536656.5_1	PIK3CD
chr1	9778751	9778973	ENST00000543390.2_1	PIK3CD
chr1	9778751	9778973	ENST00000628140.2_1	PIK3CD
chr1	9778751	9778973	NM_001350234.2	PIK3CD
chr1	9778751	9778973	NM_001350235.1	PIK3CD
chr1	9778751	9778973	NM_005026.5	PIK3CD
chr1	9779978	9780075	CCDS104.1	PIK3CD
chr1	9779978	9780075	ENST00000361110.6_1	PIK3CD
chr1	9779978	9780075	ENST00000377346.9_2	PIK3CD
chr1	9779978	9780075	ENST00000536656.5_1	PIK3CD
chr1	9779978	9780075	ENST00000543390.2_1	PIK3CD
chr1	9779978	9780075	ENST00000628140.2_1	PIK3CD
chr1	9779978	9780075	NM_001350234.2	PIK3CD
chr1	9779978	9780075	NM_001350235.1	PIK3CD
chr1	9779978	9780075	NM_005026.5	PIK3CD
chr1	9780169	9780300	CCDS104.1	PIK3CD
chr1	9780169	9780300	ENST00000361110.6_1	PIK3CD
chr1	9780169	9780300	ENST00000377346.9_2	PIK3CD
chr1	9780169	9780300	ENST00000536656.5_1	PIK3CD
chr1	9780169	9780300	ENST00000543390.2_1	PIK3CD
chr1	9780169	9780300	ENST00000628140.2_1	PIK3CD
chr1	9780169	9780300	NM_001350234.2	PIK3CD
chr1	9780169	9780300	NM_001350235.1	PIK3CD
chr1	9780169	9780300	NM_005026.5	PIK3CD
chr1	9780491	9780719	CCDS104.1	PIK3CD
chr1	9780491	9780719	ENST00000361110.6_1	PIK3CD
chr1	9780491	9780719	ENST00000377346.9_2	PIK3CD
chr1	9780491	9780719	ENST00000536656.5_1	PIK3CD
chr1	9780491	9780719	ENST00000543390.2_1	PIK3CD
chr1	9780491	9780719	ENST00000628140.2_1	PIK3CD
chr1	9780491	9780719	NM_001350234.2	PIK3CD
chr1	9780491	9780719	NM_001350235.1	PIK3CD
chr1	9780491	9780719	NM_005026.5	PIK3CD
chr1	9780799	9780967	CCDS104.1	PIK3CD
chr1	9780799	9780967	ENST00000361110.6_1	PIK3CD
chr1	9780799	9780967	ENST00000377346.9_2	PIK3CD
chr1	9780799	9780967	ENST00000536656.5_1	PIK3CD
chr1	9780799	9780967	ENST00000543390.2_1	PIK3CD
chr1	9780799	9780967	ENST00000628140.2_1	PIK3CD
chr1	9780799	9780967	NM_001350234.2	PIK3CD
chr1	9780799	9780967	NM_001350235.1	PIK3CD
chr1	9780799	9780967	NM_005026.5	PIK3CD
chr1	9781182	9781306	CCDS104.1	PIK3CD
chr1	9781182	9781306	ENST00000361110.6_1	PIK3CD
chr1	9781182	9781306	ENST00000377346.9_2	PIK3CD
chr1	9781182	9781306	ENST00000536656.5_1	PIK3CD
chr1	9781182	9781306	ENST00000543390.2_1	PIK3CD
chr1	9781182	9781306	ENST00000628140.2_1	PIK3CD
chr1	9781182	9781306	NM_001350234.2	PIK3CD
chr1	9781182	9781306	NM_001350235.1	PIK3CD
chr1	9781182	9781306	NM_005026.5	PIK3CD
chr1	9781501	9781645	CCDS104.1	PIK3CD
chr1	9781501	9781645	ENST00000361110.6_1	PIK3CD
chr1	9781501	9781645	ENST00000377346.9_2	PIK3CD
chr1	9781501	9781645	ENST00000536656.5_1	PIK3CD
chr1	9781501	9781645	ENST00000543390.2_1	PIK3CD
chr1	9781501	9781645	ENST00000628140.2_1	PIK3CD
chr1	9781501	9781645	NM_001350234.2	PIK3CD
chr1	9781501	9781645	NM_001350235.1	PIK3CD
chr1	9781501	9781645	NM_005026.5	PIK3CD
chr1	9781818	9781918	CCDS104.1	PIK3CD
chr1	9781818	9781918	ENST00000361110.6_1	PIK3CD
chr1	9781818	9781918	ENST00000377346.9_2	PIK3CD
chr1	9781818	9781918	ENST00000536656.5_1	PIK3CD
chr1	9781818	9781918	ENST00000543390.2_1	PIK3CD
chr1	9781818	9781918	ENST00000628140.2_1	PIK3CD
chr1	9781818	9781918	NM_001350234.2	PIK3CD
chr1	9781818	9781918	NM_001350235.1	PIK3CD
chr1	9781818	9781918	NM_005026.5	PIK3CD
chr1	9782032	9782211	CCDS104.1	PIK3CD
chr1	9782032	9782211	ENST00000361110.6_1	PIK3CD
chr1	9782032	9782211	ENST00000377346.9_2	PIK3CD
chr1	9782032	9782211	ENST00000536656.5_1	PIK3CD
chr1	9782032	9782211	ENST00000543390.2_1	PIK3CD
chr1	9782032	9782211	ENST00000628140.2_1	PIK3CD
chr1	9782032	9782211	NM_001350234.2	PIK3CD
chr1	9782032	9782211	NM_001350235.1	PIK3CD
chr1	9782032	9782211	NM_005026.5	PIK3CD
chr1	9782301	9782414	CCDS104.1	PIK3CD
chr1	9782301	9782414	ENST00000361110.6_1	PIK3CD
chr1	9782301	9782414	ENST00000377346.9_2	PIK3CD
chr1	9782301	9782414	ENST00000536656.5_1	PIK3CD
chr1	9782301	9782414	ENST00000543390.2_1	PIK3CD
chr1	9782301	9782414	ENST00000628140.2_1	PIK3CD
chr1	9782301	9782414	NM_001350234.2	PIK3CD
chr1	9782301	9782414	NM_001350235.1	PIK3CD
chr1	9782301	9782414	NM_005026.5	PIK3CD
chr1	9782585	9782664	CCDS104.1	PIK3CD
chr1	9782585	9782664	ENST00000361110.6_1	PIK3CD
chr1	9782585	9782664	ENST00000377346.9_2	PIK3CD
chr1	9782585	9782664	ENST00000536656.5_1	PIK3CD
chr1	9782585	9782664	ENST00000543390.2_1	PIK3CD
chr1	9782585	9782664	ENST00000628140.2_1	PIK3CD
chr1	9782585	9782664	NM_001350234.2	PIK3CD
chr1	9782585	9782664	NM_001350235.1	PIK3CD
chr1	9782585	9782664	NM_005026.5	PIK3CD
chr1	9783182	9783350	CCDS104.1	PIK3CD
chr1	9783182	9783350	ENST00000361110.6_1	PIK3CD
chr1	9783182	9783350	ENST00000377346.9_2	PIK3CD
chr1	9783182	9783350	ENST00000536656.5_1	PIK3CD
chr1	9783182	9783350	ENST00000543390.2_1	PIK3CD
chr1	9783182	9783350	ENST00000628140.2_1	PIK3CD
chr1	9783182	9783350	NM_001350234.2	PIK3CD
chr1	9783182	9783350	NM_001350235.1	PIK3CD
chr1	9783182	9783350	NM_005026.5	PIK3CD
chr1	9784026	9784150	CCDS104.1	PIK3CD
chr1	9784026	9784150	ENST00000361110.6_1	PIK3CD
chr1	9784026	9784150	ENST00000377346.9_2	PIK3CD
chr1	9784026	9784150	ENST00000536656.5_1	PIK3CD
chr1	9784026	9784150	ENST00000543390.2_1	PIK3CD
chr1	9784026	9784150	ENST00000628140.2_1	PIK3CD
chr1	9784026	9784150	NM_001350234.2	PIK3CD
chr1	9784026	9784150	NM_001350235.1	PIK3CD
chr1	9784026	9784150	NM_005026.5	PIK3CD
chr1	9784333	9784479	CCDS104.1	PIK3CD
chr1	9784333	9784479	ENST00000361110.6_1	PIK3CD
chr1	9784333	9784479	ENST00000377346.9_2	PIK3CD
chr1	9784333	9784479	ENST00000536656.5_1	PIK3CD
chr1	9784333	9784479	ENST00000543390.2_1	PIK3CD
chr1	9784333	9784479	ENST00000628140.2_1	PIK3CD
chr1	9784333	9784479	NM_001350234.2	PIK3CD
chr1	9784333	9784479	NM_001350235.1	PIK3CD
chr1	9784333	9784479	NM_005026.5	PIK3CD
chr1	9784861	9784994	CCDS104.1	PIK3CD
chr1	9784861	9784994	ENST00000361110.6_1	PIK3CD
chr1	9784861	9784994	ENST00000377346.9_2	PIK3CD
chr1	9784861	9784994	ENST00000536656.5_1	PIK3CD
chr1	9784861	9784994	ENST00000543390.2_1	PIK3CD
chr1	9784861	9784994	ENST00000628140.2_1	PIK3CD
chr1	9784861	9784994	NM_001350234.2	PIK3CD
chr1	9784861	9784994	NM_001350235.1	PIK3CD
chr1	9784861	9784994	NM_005026.5	PIK3CD
chr1	9786966	9787104	CCDS104.1	PIK3CD
chr1	9786966	9787104	ENST00000361110.6_1	PIK3CD
chr1	9786966	9787104	ENST00000377346.9_2	PIK3CD
chr1	9786966	9787104	ENST00000536656.5_1	PIK3CD
chr1	9786966	9787104	ENST00000543390.2_1	PIK3CD
chr1	9786966	9787104	ENST00000628140.2_1	PIK3CD
chr1	9786966	9787104	NM_001350234.2	PIK3CD
chr1	9786966	9787104	NM_001350235.1	PIK3CD
chr1	9786966	9787104	NM_005026.5	PIK3CD
chr1	10270681	10270925	NM_001365951.2	KIF1B
chr1	10270681	10270925	NM_183416.4	KIF1B
chr1	10270763	10270925	NM_015074.3	KIF1B
chr1	10270862	10270925	ENST00000263934.10_2	KIF1B
chr1	10270862	10270925	ENST00000377093.8_1	KIF1B
chr1	10271587	10271766	ENST00000263934.10_2	KIF1B
chr1	10271587	10271766	ENST00000377093.8_1	KIF1B
chr1	10271587	10271766	NM_001365951.2	KIF1B
chr1	10271587	10271766	NM_015074.3	KIF1B
chr1	10271587	10271766	NM_183416.4	KIF1B
chr1	10271673	10271766	ENST00000377086.5_2	KIF1B
chr1	10271673	10271766	NM_001365952.1	KIF1B
chr1	10290775	10291020	ENST00000263934.10_2	KIF1B
chr1	10290775	10291020	ENST00000377086.5_2	KIF1B
chr1	10290775	10291020	ENST00000377093.8_1	KIF1B
chr1	10290775	10291020	NM_001365951.2	KIF1B
chr1	10290775	10291020	NM_001365952.1	KIF1B
chr1	10290775	10291020	NM_015074.3	KIF1B
chr1	10290775	10291020	NM_183416.4	KIF1B
chr1	10290821	10291020	ENST00000377083.5_1	KIF1B
chr1	10290821	10291020	NM_001365953.1	KIF1B
chr1	10292221	10292492	ENST00000263934.10_2	KIF1B
chr1	10292221	10292492	ENST00000377083.5_1	KIF1B
chr1	10292221	10292492	ENST00000377086.5_2	KIF1B
chr1	10292221	10292492	ENST00000377093.8_1	KIF1B
chr1	10292221	10292492	NM_001365951.2	KIF1B
chr1	10292221	10292492	NM_001365952.1	KIF1B
chr1	10292221	10292492	NM_001365953.1	KIF1B
chr1	10292221	10292492	NM_015074.3	KIF1B
chr1	10292221	10292492	NM_183416.4	KIF1B
chr1	10292307	10292492	ENST00000377081.5_1	KIF1B
chr1	10292386	10292492	CCDS111.1	KIF1B
chr1	10292386	10292492	CCDS112.1	KIF1B
chr1	10292386	10292492	ENST00000620295.2_1	KIF1B
chr1	10292386	10292492	ENST00000622724.3_1	KIF1B
chr1	10316206	10316390	CCDS111.1	KIF1B
chr1	10316206	10316390	CCDS112.1	KIF1B
chr1	10316206	10316390	ENST00000263934.10_2	KIF1B
chr1	10316206	10316390	ENST00000377081.5_1	KIF1B
chr1	10316206	10316390	ENST00000377083.5_1	KIF1B
chr1	10316206	10316390	ENST00000377086.5_2	KIF1B
chr1	10316206	10316390	ENST00000377093.8_1	KIF1B
chr1	10316206	10316390	ENST00000620295.2_1	KIF1B
chr1	10316206	10316390	ENST00000622724.3_1	KIF1B
chr1	10316206	10316390	NM_001365951.2	KIF1B
chr1	10316206	10316390	NM_001365952.1	KIF1B
chr1	10316206	10316390	NM_001365953.1	KIF1B
chr1	10316206	10316390	NM_015074.3	KIF1B
chr1	10316206	10316390	NM_183416.4	KIF1B
chr1	10318465	10318730	CCDS111.1	KIF1B
chr1	10318465	10318730	CCDS112.1	KIF1B
chr1	10318465	10318730	ENST00000263934.10_2	KIF1B
chr1	10318465	10318730	ENST00000377081.5_1	KIF1B
chr1	10318465	10318730	ENST00000377083.5_1	KIF1B
chr1	10318465	10318730	ENST00000377086.5_2	KIF1B
chr1	10318465	10318730	ENST00000377093.8_1	KIF1B
chr1	10318465	10318730	ENST00000620295.2_1	KIF1B
chr1	10318465	10318730	ENST00000622724.3_1	KIF1B
chr1	10318465	10318730	NM_001365951.2	KIF1B
chr1	10318465	10318730	NM_001365952.1	KIF1B
chr1	10318465	10318730	NM_001365953.1	KIF1B
chr1	10318465	10318730	NM_015074.3	KIF1B
chr1	10318465	10318730	NM_183416.4	KIF1B
chr1	10321863	10322046	CCDS111.1	KIF1B
chr1	10321863	10322046	CCDS112.1	KIF1B
chr1	10321863	10322046	ENST00000263934.10_2	KIF1B
chr1	10321863	10322046	ENST00000377081.5_1	KIF1B
chr1	10321863	10322046	ENST00000377083.5_1	KIF1B
chr1	10321863	10322046	ENST00000377086.5_2	KIF1B
chr1	10321863	10322046	ENST00000377093.8_1	KIF1B
chr1	10321863	10322046	ENST00000620295.2_1	KIF1B
chr1	10321863	10322046	ENST00000622724.3_1	KIF1B
chr1	10321863	10322046	NM_001365951.2	KIF1B
chr1	10321863	10322046	NM_001365952.1	KIF1B
chr1	10321863	10322046	NM_001365953.1	KIF1B
chr1	10321863	10322046	NM_015074.3	KIF1B
chr1	10321863	10322046	NM_183416.4	KIF1B
chr1	10327371	10327616	CCDS111.1	KIF1B
chr1	10327371	10327616	CCDS112.1	KIF1B
chr1	10327371	10327616	ENST00000263934.10_2	KIF1B
chr1	10327371	10327616	ENST00000377081.5_1	KIF1B
chr1	10327371	10327616	ENST00000377083.5_1	KIF1B
chr1	10327371	10327616	ENST00000377086.5_2	KIF1B
chr1	10327371	10327616	ENST00000377093.8_1	KIF1B
chr1	10327371	10327616	ENST00000620295.2_1	KIF1B
chr1	10327371	10327616	ENST00000622724.3_1	KIF1B
chr1	10327371	10327616	NM_001365951.2	KIF1B
chr1	10327371	10327616	NM_001365952.1	KIF1B
chr1	10327371	10327616	NM_001365953.1	KIF1B
chr1	10327371	10327616	NM_015074.3	KIF1B
chr1	10327371	10327616	NM_183416.4	KIF1B
chr1	10328128	10328321	CCDS111.1	KIF1B
chr1	10328128	10328321	CCDS112.1	KIF1B
chr1	10328128	10328321	ENST00000263934.10_2	KIF1B
chr1	10328128	10328321	ENST00000377081.5_1	KIF1B
chr1	10328128	10328321	ENST00000377083.5_1	KIF1B
chr1	10328128	10328321	ENST00000377086.5_2	KIF1B
chr1	10328128	10328321	ENST00000377093.8_1	KIF1B
chr1	10328128	10328321	ENST00000620295.2_1	KIF1B
chr1	10328128	10328321	ENST00000622724.3_1	KIF1B
chr1	10328128	10328321	NM_001365951.2	KIF1B
chr1	10328128	10328321	NM_001365952.1	KIF1B
chr1	10328128	10328321	NM_001365953.1	KIF1B
chr1	10328128	10328321	NM_015074.3	KIF1B
chr1	10328128	10328321	NM_183416.4	KIF1B
chr1	10331466	10331646	CCDS111.1	KIF1B
chr1	10331466	10331646	CCDS112.1	KIF1B
chr1	10331466	10331646	ENST00000263934.10_2	KIF1B
chr1	10331466	10331646	ENST00000377081.5_1	KIF1B
chr1	10331466	10331646	ENST00000377083.5_1	KIF1B
chr1	10331466	10331646	ENST00000377086.5_2	KIF1B
chr1	10331466	10331646	ENST00000377093.8_1	KIF1B
chr1	10331466	10331646	ENST00000620295.2_1	KIF1B
chr1	10331466	10331646	ENST00000622724.3_1	KIF1B
chr1	10331466	10331646	NM_001365951.2	KIF1B
chr1	10331466	10331646	NM_001365952.1	KIF1B
chr1	10331466	10331646	NM_001365953.1	KIF1B
chr1	10331466	10331646	NM_015074.3	KIF1B
chr1	10331466	10331646	NM_183416.4	KIF1B
chr1	10332196	10332548	CCDS111.1	KIF1B
chr1	10332196	10332548	CCDS112.1	KIF1B
chr1	10332196	10332548	ENST00000263934.10_2	KIF1B
chr1	10332196	10332548	ENST00000377081.5_1	KIF1B
chr1	10332196	10332548	ENST00000377083.5_1	KIF1B
chr1	10332196	10332548	ENST00000377086.5_2	KIF1B
chr1	10332196	10332548	ENST00000377093.8_1	KIF1B
chr1	10332196	10332548	ENST00000620295.2_1	KIF1B
chr1	10332196	10332548	ENST00000622724.3_1	KIF1B
chr1	10332196	10332548	NM_001365951.2	KIF1B
chr1	10332196	10332548	NM_001365952.1	KIF1B
chr1	10332196	10332548	NM_001365953.1	KIF1B
chr1	10332196	10332548	NM_015074.3	KIF1B
chr1	10332196	10332548	NM_183416.4	KIF1B
chr1	10332949	10333131	CCDS111.1	KIF1B
chr1	10332949	10333131	CCDS112.1	KIF1B
chr1	10332949	10333131	ENST00000263934.10_2	KIF1B
chr1	10332949	10333131	ENST00000377081.5_1	KIF1B
chr1	10332949	10333131	ENST00000377083.5_1	KIF1B
chr1	10332949	10333131	ENST00000377086.5_2	KIF1B
chr1	10332949	10333131	ENST00000377093.8_1	KIF1B
chr1	10332949	10333131	ENST00000620295.2_1	KIF1B
chr1	10332949	10333131	ENST00000622724.3_1	KIF1B
chr1	10332949	10333131	NM_001365951.2	KIF1B
chr1	10332949	10333131	NM_001365952.1	KIF1B
chr1	10332949	10333131	NM_001365953.1	KIF1B
chr1	10332949	10333131	NM_015074.3	KIF1B
chr1	10332949	10333131	NM_183416.4	KIF1B
chr1	10334845	10335025	CCDS111.1	KIF1B
chr1	10334845	10335025	CCDS112.1	KIF1B
chr1	10334845	10335025	ENST00000263934.10_2	KIF1B
chr1	10334845	10335025	ENST00000377081.5_1	KIF1B
chr1	10334845	10335025	ENST00000377083.5_1	KIF1B
chr1	10334845	10335025	ENST00000377086.5_2	KIF1B
chr1	10334845	10335025	ENST00000377093.8_1	KIF1B
chr1	10334845	10335025	ENST00000620295.2_1	KIF1B
chr1	10334845	10335025	ENST00000622724.3_1	KIF1B
chr1	10334845	10335025	NM_001365951.2	KIF1B
chr1	10334845	10335025	NM_001365952.1	KIF1B
chr1	10334845	10335025	NM_001365953.1	KIF1B
chr1	10334845	10335025	NM_015074.3	KIF1B
chr1	10334845	10335025	NM_183416.4	KIF1B
chr1	10335392	10335571	CCDS111.1	KIF1B
chr1	10335392	10335571	CCDS112.1	KIF1B
[truncated: 224,574+ more rows]
