# Supplementary material for: Molecular analysis of the evolutionary history of endometrial and ovarian carcinoma in Lynch syndrome
Source: Int J Cancer. 2025 Aug 7;157(11):2294–308. doi: 10.1002/ijc.70074 (PMC12496004; doi:10.1002/ijc.70074)
Supplement: Supplementary file 2 — Table S2. Performance characteristics of the study specimens. [file IJC-157-2294-s006.xlsx]

## Sheet: Metrics
Supplement Table 2. Performance characteristics of the study specimens.
ID	Total number of sequenced reads	Total number of uniquely mapped reads (M)	Total number of on target reads	Range per targeted base	Percentage of targeted bases with coverage ≥20x	Percentage of targeted bases with coverage ≥100x
LEC1 CH tp -2	273418704	101	48441899	614 (0-6005)	99.31	99.1
LEC1 EEC tp 0	192281938	66.2	42352002	558 (0-4186)	99.37	99.15
LEC1 CAH tp 0	230089188	91.8	65916244	903 (0-5472)	99.4	99.25
LEC2 B tp -5	423635700	275.9	147827063	1934 (0-12203)	99.43	99.39
LEC2 EEC tp 0	287750818	96.9	39018943	517 (0-9685)	99.3	99.1
LEC3 B tp -12	347205650	226.5	122212790	1695 (0-9154)	99.48	99.43
LEC3 EEC tp 0	231705954	57.1	18169803	219 (0-3419)	99.15	95.87
LEC4 B tp -10	379606478	250.5	136319519	1891 (0-9274)	99.47	99.41
LEC4 EEC tp 0	462241152	240.3	130661103	1818 (0-9580)	99.43	99.36
LEC5 B tp -14	351053614	239.6	130497212	1807 (0-10171)	99.48	99.44
LEC5 EEC tp 0	370643400	164.4	82472666	1108 (0-8151)	99.37	99.22
LEC6 B tp -7	405449870	254.6	138909336	1920 (0-11578)	99.48	99.43
LEC6 CCEC tp -1	215587562	105.4	76836656	1066 (0-7780)	99.42	99.31
LEC6 SH tp -1	214633314	80	54167272	741 (0-7734)	99.4	99.24
LEC6 CCEC tp 0	162256648	73.9	56837121	775 (0-6705)	99.39	99.22
LEC8 B tp -1	376393012	233.1	123527089	1715 (0-9093)	99.47	99.42
LEC8 CAH tp -1	183027190	68.3	49031202	640 (0-4016)	99.34	99.12
LEC8 CAH tp 0	145994990	61.1	54447854	730 (0-4786)	99.32	99.11
LEC8 CAH tp 0	152625146	24.9	12523979	145 (0-1558)	99.03	84.06
LEC9 CAH tp -3	258463526	121.7	99410457	1351 (0-9431)	99.33	99.21
LEC9 EEC tp 0	194588184	89	68452900	926 (0-5386)	99.32	99.17
LEC10 B tp -10	329492798	216.8	118366711	1641 (0-11824)	99.48	99.43
LEC10 EEC tp 0	341884176	134.5	63092085	826 (0-9297)	99.36	99.19
LEC10 CxEC tp 0	379079188	138.6	60427280	799 (0-9473)	99.36	99.2
LEC11 B tp -2	395590060	247.6	132647609	1846 (0-8631)	99.48	99.44
LEC11 CAH tp 0	88338840	18.1	3386797	34 (0-1514)	84.43	2.39
LEC11 EEC tp 0	149086492	50.4	14698184	164 (0-3000)	99.02	87.26
LEC12 B tp -4	447546756	283.6	146986559	2046 (0-10912)	99.44	99.39
LEC12 CAH tp 0	111605386	30.4	25968008	291 (0-3022)	99.15	97.62
LEC12 EEC tp 0	108407146	27.5	22019727	256 (0-2749)	99.13	97.5
LEC13 EEC tp 0	260714000	99.6	67857377	887 (0-6846)	99.37	99.23
LEC13 CH tp 0	157536774	43	22417810	285 (0-4701)	99.28	98.46
LEC14 B tp -13	403794422	246	129809204	1801 (0-10102)	99.49	99.43
LEC14 CAH tp 0	194757146	90.2	64115878	881 (0-6418)	99.42	99.28
LEC14 EEC tp 0	124118306	32.4	18924861	231 (0-4079)	99.26	92.69
LEC15 CH tp 0	434020276	71.1	11598568	149 (0-4174)	99.2	93.3
LEC15 CCEC tp 0	176258688	64.7	44260157	589 (0-4501)	99.31	99.08
LEC15 CAH tp 0	175901746	69.3	49148814	645 (0-5065)	99.32	99.11
LEC16 EEC tp 0	51240874	8.6	4306218	49 (0-1568)	97.23	2.93
LEC16 CAH tp 0	90267820	21.8	16645691	206 (0-2508)	99.12	95.54
LEC17 B tp -3	409299322	249.9	131986415	1838 (0-8501)	99.43	99.38
LEC17 CAH tp -3	172966308	64.2	50105295	669 (0-4476)	99.3	99.09
LEC17 EEC tp 0	78191218	34.2	24859850	320 (0-4294)	99.23	98.21
LEC17 CAH tp 0	128536358	63.2	46073277	636 (0-4048)	99.34	99.14
LEC19 B tp -1	303028732	206.2	114555674	1590 (0-7983)	99.43	99.38
LEC19 EEC tp 0	109593282	22.8	6600232	72 (0-2757)	98.12	21.32
LEC21 CAH tp 0	86824578	40.6	28248122	378 (0-3436)	99.35	98.95
LEC21 EEC tp 0	118153360	56.3	42228108	571 (0-4908)	99.37	99.15
LEC22 B tp -2	377640016	242	129951703	1804 (0-9664)	99.45	99.4
LEC22 CAH tp 0	68916010	24.7	22130643	284 (0-3022)	99.19	97.47
LEC22 EEC tp 0	95444206	30.2	24017626	305 (0-3214)	99.2	98.21
LEC24 EEC tp 0	563539118	169.7	69142664	920 (0-10545)	99.41	99.29
LEC24 B tp 16	314124198	211.8	118027013	1635 (0-9979)	99.46	99.41
LOC1 B tp -3	411031520	258.9	139940415	1945 (0-10330)	99.43	99.38
LOC1 CAH tp -3	73730476	28.2	25002949	325 (0-3299)	99.2	98.62
LOC1 EOC tp 0	126453010	51.5	39747540	533 (0-3487)	99.3	99.05
LOC3 EEC tp 0	591495238	207.5	96078283	1299 (0-10649)	99.41	99.3
LOC3 CCOC tp 0	407407702	77.4	16461971	189 (0-3988)	99.11	96.26
LOC3 B tp 5	308191044	213	120046894	1661 (0-8133)	99.47	99.42
LOC4 EOC tp 0	361381250	69	17154238	206 (0-5266)	99.16	94.37
LOC4 EEC tp 0	209709088	35	7614035	89 (0-1450)	98.13	39.69
LOC4 B tp 17	317273948	209.4	113510274	1582 (0-9848)	99.47	99.42
LOC5 EOC tp 0	236553622	82	63165499	840 (0-5549)	99.33	99.16
LOC5 CAH tp 0	181522904	55.3	48665408	632 (0-3908)	99.27	99.07
LOC5 B tp 16	366350966	238.5	128113445	1746 (0-10041)	99.46	99.41
LOC9 EOC tp 0	102997626	16.2	13878654	143 (0-2700)	97.28	66.1
LOC9 EEC tp 0	104493714	18.7	20745140	225 (0-3238)	97.7	81.3
LOC9 CAH tp 0	88596060	14.5	16779581	155 (0-3202)	93.2	65.21
LOC12 CCOC tp 0	427165016	106.8	36234489	459 (0-4490)	99.25	99.01
LOC12 CxEC tp 0	289066322	52.5	11523057	134 (0-1917)	98.99	79.93
LOC12 B tp 4	326615440	209.2	113569021	1580 (0-7463)	99.43	99.38
LOC13 B tp -4	330064948	224.6	126033100	1737 (0-8740)	99.47	99.42
LOC13 EOC tp 0	259316244	106.9	76606146	1054 (0-5541)	99.41	99.28
LOC13 EOC tp 0	176738772	62.7	52408655	690 (0-5263)	99.35	98.14
LOC13 CAH tp 0	52924680	9.8	8566678	93 (0-1599)	98.44	41.13
LOC16 EOC tp 0	242309178	96.8	76205385	1036 (0-8027)	99.39	99.25
LOC16 EEC tp 0	158831284	51.1	41564216	545 (0-4914)	99.29	99.06
LOC16 CAH tp 0	120037228	39	32766939	417 (0-3993)	99.25	98.93
LOC17 B tp -12	288593286	200.5	112423142	1556 (0-9105)	99.48	99.43
LOC17 EOC tp 0	563448226	218.5	97519249	1348 (0-11159)	99.43	99.34
LOC18 B tp -10	399152276	259	139529661	1937 (0-11072)	99.45	99.41
LOC18 EOC tp 0	327194008	146.3	73578026	1001 (0-9141)	99.38	99.25
LOC18 EEC tp 0	180790390	58	23879602	296 (0-5100)	99.17	97.4
LOC18 CAH tp 0	247889018	42.8	9289741	105 (0-5984)	98.63	53.22
LOC20 B tp -8	308827434	215.5	121904544	1691 (0-8662)	99.43	99.37
LOC20 EOC tp 0	511085748	180.8	76507410	1043 (0-5987)	99.35	99.21
LOC21 CCOC tp 0	209311502	93.9	69769421	959 (0-6251)	99.4	99.26
LOC21 SH tp 0	207096262	98.4	71598316	968 (0-6649)	99.41	99.28
LOC22 CAH tp -9	25102462	4.5	869302	10 (0-216)	9.93	0
LOC22 CAH tp -7	282656892	139.1	92855040	1284 (0-6431)	99.39	99.31
LOC22 B tp -2	325456556	215.6	116062175	1609 (0-9175)	99.43	99.38
LOC22 CCOC tp 0	169185728	72.1	56039043	742 (0-4450)	99.33	99.17
LOC22 CCOC tp 0	186976196	78.7	56213484	774 (0-4272)	99.35	99.19
