# Supplementary material for: Molecular analysis of the evolutionary history of endometrial and ovarian carcinoma in Lynch syndrome
Source: Int J Cancer. 2025 Aug 7;157(11):2294–308. doi: 10.1002/ijc.70074 (PMC12496004; doi:10.1002/ijc.70074)
Supplement: Supplementary file 3 — Table S3. COSMIC genes per cancer type considered in this study. [file IJC-157-2294-s001.xlsx]

## Sheet: Sheet1
	Endometrioid Endometrial Carcinoma (EEC)		Clear Cell Endometrial Carcinoma (CCEC)		Cervical Adenocarcinoma (CxEC)		Endometrioid Ovarian Carcinoma (EOC)		Clear Cell Ovarian Carcinoma (CCOC)
	Gene name	frequency	Gene name	frequency	Gene name	frequency	Gene name	frequency	Gene name	frequency
	PTEN	0.56	TP53	0.35	TP53	0.27	TP53	0.49	ARID1A	0.56
	ARID1A	0.39	ERBB3	0.25	KRAS	0.19	ARID1A	0.28	PIK3CA	0.35
	PIK3CA	0.36	PIK3CA	0.19	PIK3CA	0.17	CTNNB1	0.27	SPOP	0.17
	PIK3R1	0.29	PPP2R1A	0.16	LRP1B	0.12	PIK3CA	0.25	ARID1B	0.14
	CTNNB1	0.25	SPOP	0.16	STK11	0.1	PTEN	0.21	KMT2C	0.12
	KMT2D	0.23	ARID1A	0.15	CDKN2A	0.1	POLE	0.18	TP53	0.11
	CTCF	0.22	PIK3R1	0.14	ERBB2	0.09	CREBBP	0.17	KMT2D	0.09
	TP53	0.21	MLH1	0.13	KMT2D	0.08	BRIP1	0.16	KRAS	0.08
	ZFHX3	0.2	FBXW7	0.11	ARID1A	0.07	ATM	0.14	PPP2R1A	0.08
	KRAS	0.19	ATM	0.11	BRCA2	0.07	ATR	0.14	ATM	0.08
	FAT4	0.19	FAT1	0.11	KMT2C	0.06	KRAS	0.1	BRCA2	0.08
	FAT1	0.18	SMARCA4	0.11	MED12	0.06	PIK3R1	0.1	FBXW7	0.07
	KMT2C	0.18	KMT2C	0.09	PBRM1	0.06	BRCA2	0.1	ATR	0.07
	CHD4	0.18	PTEN	0.08	TBX3	0.06	APC	0.09	PTEN	0.06
	ARHGAP35	0.17	KRAS	0.07	SMAD4	0.05	AKT1	0.09	MLH1	0.06
	FBXW7	0.16	EP300	0.06	RB1	0.04	FBXW7	0.08	SMARCA4	0.06
	PPP2R1A	0.1	MSH6	0.04	NF1	0.04	BRCA1	0.08	ERBB2	0.05
	ATR	0.09	AKT1	0.04	GNAS	0.03	PPP2R1A	0.06	CREBBP	0.05
	POLE	0.08	POLE	0.04	PTEN	0.03	CDKN2A	0.05	CTNNB1	0.02
	FGFR2	0.07	BRAF	0.03	MET	0.03	BRAF	0.03	BRAF	0.01
Supplement Table 3. COSMIC genes per cancer type considered in this study (COSMIC Cancer Browser, date accessed 3.5.2024).
