# Supplementary material for: Molecular analysis of the evolutionary history of endometrial and ovarian carcinoma in Lynch syndrome
Source: Int J Cancer. 2025 Aug 7;157(11):2294–308. doi: 10.1002/ijc.70074 (PMC12496004; doi:10.1002/ijc.70074)
Supplement: Supplementary file 4 — Table S4. Patient, sample and variant details of our study series. [file IJC-157-2294-s003.xlsx]

## Sheet: Sheet1
Case ID_Histology	Predisposing gene variant	Tumor %	FIGO stage/grade	MSI-Status	MMR IHC	Somatic second hit	Pathogenicity class of somatic variant(s)a	Transcript Name (Clinically Relevant) (RefSeq Genes 105.20201022 v2, NCBI)	SML
LEC1_CH	MLH1 p.(Ile107Arg)/c.320T>G			MSI	N/A	MLH1 p.(Gln301*)/c.901C>T (31%)	Pathogenic	NM_000249.4 (c=NM_000249.4, p=NP_000240.1)	53
LEC1_EEC	MLH1 p.(Ile107Arg)/c.320T>G	0.1	IA G1	MSI	N/A	MLH1 p.(Gln301*)/c.901C>T (7%)	Pathogenic	NM_000249.4 (c=NM_000249.4, p=NP_000240.1)	39
LEC1_CAH	MLH1 p.(Ile107Arg)/c.320T>G			MSS	N/A	MLH1 p.(Gln301*)/c.901C>T (2%)	Pathogenic	NM_000249.4 (c=NM_000249.4, p=NP_000240.1)	2
LEC2_EEC	MSH2 p.(?)/c.1387-1G>T	0.8	IA G1	MSI	N/A	MSH2 p.(?)/c.2005+1G>A (24%)	Pathogenic	NM_000251.3 (c=NM_000251.3)	106
LEC3_EEC	MLH1 p.(Pro579_Glu633del)/c.1732-2941_1896+432del		IA G2	MSI	N/A	MLH1 p.(?)/c.1409+1_1409+21del (17%)	Pathogenic	NM_000249.4 (c=NM_000249.4)	74
LEC4_EEC	MLH1 p.(Pro579_Glu633del)/c.1732-2941_1896+432del	0.6	IIIA G2	MSI	MLH1(-)	MLH1 p.(Lys688Tyrfs)/c.2042_2060dupCTATGTTCTATTCCATCCG (27%)	VUS (strong)	NM_000249.4 (c=NM_000249.4, p=NP_000240.1)	109
LEC5_EEC	MLH1 p.(Pro579_Glu633del)/c.1732-2941_1896+432del	0.9	IA G1	MSI	N/A	MLH1 p.(Gln26_Ile32del)/c.76_96del (28%)	VUS	NM_000249.4 (c=NM_000249.4, p=NP_000240.1)	87
LEC6_CCEC1	MLH1 p.(Pro579_Glu633del)/c.1732-2941_1896+432del	0.8	IA	MSS	MLH1(-)	MLH1 p.(Leu582His)/c.1745T>A (16%)	Pathogenic	NM_000249.4 (c=NM_000249.4, p=NP_000240.1)	80
LEC6_SH	MLH1 p.(Pro579_Glu633del)/c.1732-2941_1896+432del			MSS	MLH1(+)	none		NM_000249.4 (c=NM_000249.4, p=NP_000240.1)	7
LEC6_CCEC2	MLH1 p.(Pro579_Glu633del)/c.1732-2941_1896+432del	0.8	IA	MSI	N/A	MLH1 p.(Leu582His)/c.1745T>A (20%)	Pathogenic	NM_000249.4 (c=NM_000249.4, p=NP_000240.1)	94
LEC8_CAH1	MLH1 p.(Arg659Pro)/c.1976G>C	0.6		MSI	MLH1(-)	none		NM_000249.4 (c=NM_000249.4)	199
LEC8_CAH2	MLH1 p.(Arg659Pro)/c.1976G>C	0.3		N/A	MLH1(-)	none		NM_000249.4 (c=NM_000249.4)	118
LEC8_CAH3	MLH1 p.(Arg659Pro)/c.1976G>C			MSI	N/A	MLH1 p.(?)/c.1558+1G>A (5%)	Pathogenic	NM_000249.4 (c=NM_000249.4)	906
LEC9_CAH	MLH1 p.(Pro579_Glu633del)/c.1732-2941_1896+432del			MSS	MLH1(-)	none		NM_000249.4 (c=NM_000249.4)	5
LEC9_EEC	MLH1 p.(Pro579_Glu633del)/c.1732-2941_1896+432del	0.9	IIB G2	MSS	MLH1(-)	none		NM_000249.4 (c=NM_000249.4)	93
LEC10_EEC	MLH1 p.(Pro579_Glu633del)/c.1732-2941_1896+432del	0.8	III G1	MSI	N/A	none		NM_000249.4 (c=NM_000249.4)	186
LEC10_CxEC	MLH1 p.(Pro579_Glu633del)/c.1732-2941_1896+432del	0.7	IIIC G3	MSI	N/A	none		NM_000249.4 (c=NM_000249.4)	167
LEC11_CAH	MLH1 p.(leu521lysFs*34)/c.1559-2A>C			MSI	MLH1(-)	none		NM_000249.4 (c=NM_000249.4)	928
LEC11_EEC	MLH1 p.(leu521lysFs*34)/c.1559-2A>C	0.65	IA G2	MSI	MLH1(-)	MLH1 p.(Val51fs)/c.150_153delTGTT (14%)	Pathogenic	NM_000249.4 (c=NM_000249.4)	436
LEC12_CAH	MLH1 p.(Pro579_Glu633del)/c.1732-2941_1896+432del			MSS	MLH1(-)	MLH1 p.(Gln398*)/c.1192C>T (3%)	Pathogenic	NM_000249.4 (c=NM_000249.4, p=NP_000240.1)	93
LEC12_EEC	MLH1 p.(Pro579_Glu633del)/c.1732-2941_1896+432del	0.35	IB G2	MSI	MLH1(-)	MLH1 p.(Gln398*)/c.1192C>T (4%)	Pathogenic	NM_000249.4 (c=NM_000249.4, p=NP_000240.1)	148
LEC13_EEC	MSH2 p.(Val265_Gln314del)/c.942+3A>T	0.75	IB G2	MSI	MSH2(-)	none		NM_000249.4 (c=NM_000249.4)	59
LEC13_CH	MSH2 p.(Val265_Gln314del)/c.942+3A>T			MSI	MSH2(-)	none		NM_000249.4 (c=NM_000249.4)	131
LEC14_CAH	MLH1 p.(Arg659*)/c.1975C>T			MSS	N/A	none		NM_000249.4 (c=NM_000249.4)	6
LEC14_EEC	MLH1 p.(Arg659*)/c.1975C>T	0.6	IA G1	MSS	N/A	none		NM_000249.4 (c=NM_000249.4)	61
LEC15_CH	MLH1 p.(Pro435Glnfs*56)/c.1304delC			MSI	N/A	MLH1 p.(?)/c.677+3A>T (13%), MLH1 p.(Ala20Thr)/c.58G>A (4%)	Pathogenic + VUS	NM_000249.4 (c=NM_000249.4, p=NP_000240.1)	83
LEC15_CCEC	MLH1 p.(Pro435Glnfs*56)/c.1304delC	0.6	II	MSI	N/A	MLH1 p.(?)/c.677+3A>T (20%), MLH1 p.(Ala20Thr)/c.58G>A (19%)	Pathogenic + VUS	NM_000249.4 (c=NM_000249.4, p=NP_000240.1)	87
LEC15_CAH	MLH1 p.(Pro435Glnfs*56)/c.1304delC			MSI	N/A	MLH1 p.(?)/c.677+3A>T (14%)	Pathogenic	NM_000249.4 (c=NM_000249.4)	55
LEC16_EEC	MLH1 p.(Glu153Phefs*8)/c.454-1G>A	0.7	IA G1	MSI	N/A	none		NM_000249.4 (c=NM_000249.4)	236
LEC16_CAH	MLH1 p.(Glu153Phefs*8)/c.454-1G>A			MSI	N/A	none		NM_000249.4 (c=NM_000249.4)	102
LEC17_CAH1	MLH1 p.(Pro579_Glu633del)/c.1732-2941_1896+432del			MSI	MLH1(-)	MLH1 p.(?)/c.1038+1delG (7%)	Pathogenic	NM_000249.4 (c=NM_000249.4, p=NP_000240.1)	30
LEC17_EEC	MLH1 p.(Pro579_Glu633del)/c.1732-2941_1896+432del	0.3	IB G1	MSS	MLH1(-)	none		NM_000249.4 (c=NM_000249.4, p=NP_000240.1)	28
LEC17_CAH2	MLH1 p.(Pro579_Glu633del)/c.1732-2941_1896+432del			MSS	MLH1(-)	MLH1 p.(?)/c.1038+1delG (4%)	Pathogenic	NM_000249.4 (c=NM_000249.4, p=NP_000240.1)	60
LEC19_EEC	MLH1 p.(Glu153Phefs*8)/c.454-1G>A	0.7	IB G1	MSI	N/A	MLH1 p.(Phe88fs)/c.264delT (28%), MLH1 p.(Pro350Leu)/c.1049C>T (12%)	Pathogenic + VUS	NM_000249.4 (c=NM_000249.4, p=NP_000240.1)	1108
LEC21_CAH	MLH1 p.(Pro579_Glu633del)/c.1732-2941_1896+432del			MSI	MLH1(-)	MLH1 p.(Ser456fs)/c.1367delC (27%)	Pathogenic	NM_000249.4 (c=NM_000249.4, p=NP_000240.1)	86
LEC21_EEC	MLH1 p.(Pro579_Glu633del)/c.1732-2941_1896+432del	0.75	IA G2	MSI	MLH1(-)	MLH1 p.(Ser456fs)/c.1367delC (35%)	Pathogenic	NM_000249.4 (c=NM_000249.4, p=NP_000240.1)	82
LEC22_CAH	MSH2 p.(Arg621Tyrfs*15)/c.1858_1859dup			MSI	N/A	MSH2 p.(Cys697Phe)/c.2090G>T (30%)	Pathogenic	NM_000251.3 (c=NM_000251.3, p=NP_000242.1)	179
LEC22_EEC	MSH2 p.(Arg621Tyrfs*15)/c.1858_1859dup	0.8	IA G1	MSI	N/A	MSH2 p.(Cys697Phe)/c.2090G>T (29%)	Pathogenic	NM_000251.3 (c=NM_000251.3, p=NP_000242.1)	200
LEC24_EEC	MLH1 p.(Glu153Phefs*8)/c.454-1G>A		IA G3	MSS	MLH1(-)	none		NM_000249.4 (c=NM_000249.4)	12
LOC1_CAH	MLH1 p.(Arg659*)/c.1975C>T			MSI	N/A	MLH1 p.(Lys402fs)/c.1204_1210delAAACCCC (6%), MLH1p.(Glu199fs)/c.595_601delGAGACAG (9%)	Pathogenic + Pathogenic	NM_000249.4 (c=NM_000249.4)	104
LOC1_EOC	MLH1 p.(Arg659*)/c.1975C>T	0.7	IA G2	MSI	MLH1(+)	MLH1 p.(Lys402fs)/c.1204_1210delAAACCCC (5%)	Pathogenic	NM_000249.4 (c=NM_000249.4)	105
LOC3_EEC	MLH1 p.(Pro579_Glu633del)/c.1732-2941_1896+432del	0.3	IB G1	MSI	N/A	MLH1 p.(Ala21fs)/c.61delG (20%)	Pathogenic	NM_000249.4 (c=NM_000249.4, p=NP_000240.1)	179
LOC3_CCOC	MLH1 p.(Pro579_Glu633del)/c.1732-2941_1896+432del		IA	MSI	MLH1(-)	MLH1 p.(Ala21fs)/c.61delG (6%)	Pathogenic	NM_000249.4 (c=NM_000249.4, p=NP_000240.1)	310
LOC4_EOC	MLH1 p.(Thr347Lysfs*8)/c.1039-1G>A		IIC G1	MSI	MLH1(-)	MLH1 p.(Asp63Asn)/c.187G>A (35%)	Pathogenic	NM_000249.4 (c=NM_000249.4, p=NP_000240.1)	289
LOC4_EEC	MLH1 p.(Thr347Lysfs*8)/c.1039-1G>A		IIC G1	MSS	MLH1(-)	none		NM_000249.4 (c=NM_000249.4, p=NP_000240.1)	1299
LOC5_EOC	MSH2 p.(?)/c.1387-?_1661+?del	0.75	IIC G2	MSI	MSH2(-)	MSH2 p.(Gln413*)/c.1237C>T (8%)	Pathogenic	NM_000251.3 (c=NM_000251.3, p=NP_000242.1)	137
LOC5_CAH	MSH2 p.(?)/c.1387-?_1661+?del			MSI	N/A	MSH2 p.(Gln183*)/c.547C>T (6%)	Pathogenic	NM_000251.3 (c=NM_000251.3, p=NP_000242.1)	64
LOC9_EOC	MLH1 p.(Pro579_Glu633del)/c.1732-2941_1896+432del		IIC G1	MSI	MLH1(+)	MLH1 p.(Arg100*)/c.298C>T (24%)	Pathogenic	NM_000249.4 (c=NM_000249.4, p=NP_000240.1)	252
LOC9_EEC	MLH1 p.(Pro579_Glu633del)/c.1732-2941_1896+432del	0.8	IA G1	MSI	MLH1(-)	MLH1p.(Arg100*)/c.298C>T (21%)	Pathogenic	NM_000249.4 (c=NM_000249.4, p=NP_000240.1)	221
LOC9_CAH	MLH1 p.(Pro579_Glu633del)/c.1732-2941_1896+432del			MSI	N/A	MLH1 p.(Arg100*)/c.298C>T (26%)	Pathogenic	NM_000249.4 (c=NM_000249.4, p=NP_000240.1)	481
LOC12_CCOC	MLH1 p.(Pro579_Glu633del)/c.1732-2941_1896+432del	0.8	IA	MSI	MLH1(-)	MLH1 p.(Tyr251*)/c.753C>G (21%)	Pathogenic	NM_000249.4 (c=NM_000249.4, p=NP_000240.1)	151
LOC12_CxEC	MLH1 p.(Pro579_Glu633del)/c.1732-2941_1896+432del		G2	MSI	N/A	MLH1 p.(Tyr251*)/c.753C>G (8%)	Pathogenic	NM_000249.4 (c=NM_000249.4, p=NP_000240.1)	1086
LOC13_EOC1	MLH1 p.(Pro579_Glu633del)/c.1732-2941_1896+432del	0.9	IIIB G2	MSI	MLH1(-)	none		NM_000249.4 (c=NM_000249.4)	97
LOC13_EOC2	MLH1 p.(Pro579_Glu633del)/c.1732-2941_1896+432del	0.7	IIIB G2	MSI	N/A	none		NM_000249.4 (c=NM_000249.4)	128
LOC13_CAH	MLH1 p.(Pro579_Glu633del)/c.1732-2941_1896+432del			MSI	N/A	none		NM_000249.4 (c=NM_000249.4)	922
LOC16_EOC	MLH1 p.(Pro579_Glu633del)/c.1732-2941_1896+432del	0.9	IIIC G3	MSI	MLH1(-)	none		NM_000249.4 (c=NM_000249.4, p=NP_000240.1)	35
LOC16_EEC	MLH1 p.(Pro579_Glu633del)/c.1732-2941_1896+432del	0.5	IA G3	MSI	N/A	MLH1 p.(Asn306Ile)/c.917A>T (16%)	VUS	NM_000249.4 (c=NM_000249.4, p=NP_000240.1)	434
LOC16_CAH	MLH1 p.(Pro579_Glu633del)/c.1732-2941_1896+432del			MSI	N/A	none		NM_000249.4 (c=NM_000249.4, p=NP_000240.1)	83
LOC17_EOC	MLH1 p.(Pro579_Glu633del)/c.1732-2941_1896+432del	0.75	I G1	MSI	MLH1(-)	MLH1 p.(Ile630fs)/c.1887_1896+1delAATTGATGAGG (30%)	Pathogenic	NM_000249.4 (c=NM_000249.4)	95
LOC18_EOC	MLH1 p.(Pro579_Glu633del)/c.1732-2941_1896+432del	0.9	IIA G1	MSI	MLH1(-)	none		NM_000249.4 (c=NM_000249.4)	80
LOC18_EEC	MLH1 p.(Pro579_Glu633del)/c.1732-2941_1896+432del	0.8	IIA G2	MSI	N/A	none		NM_000249.4 (c=NM_000249.4)	122
LOC18_CAH	MLH1 p.(Pro579_Glu633del)/c.1732-2941_1896+432del			MSI	N/A	none		NM_000249.4 (c=NM_000249.4)	627
LOC20_EOC	MSH2 p.(Tyr522*)/c.1566_1618del	0.9	IC G2	MSI	MSH2(-)	none		NM_000251.3 (c=NM_000251.3)	119
LOC21_CCOC	MLH1 p.(Pro579_Glu633del)/c.1732-2941_1896+432del	0.9	IIIC G3	MSI	MLH1(-)	MLH1 p.(Arg659Gln)/c.1976G>A (28%)	VUS	NM_000249.4 (c=NM_000249.4, p=NP_000240.1)	96
LOC21_SH	MLH1 p.(Pro579_Glu633del)/c.1732-2941_1896+432del			MSS	MLH1(+)	none		NM_000249.4 (c=NM_000249.4)	2
LOC22_CAH1	MLH1 p.(Glu153Phefs*8)/c.454-1G>A			MSI	N/A	MLH1 p.(Gln407*)/c.1219C>T (44%)	Pathogenic	NM_000249.4 (c=NM_000249.4, p=NP_000240.1)	90
LOC22_CAH2	MLH1 p.(Glu153Phefs*8)/c.454-1G>A			MSI	N/A	MLH1 p.(Gln407*)/c.1219C>T (20%)	Pathogenic	NM_000249.4 (c=NM_000249.4, p=NP_000240.1)	63
LOC22_CCOC1	MLH1 p.(Glu153Phefs*8)/c.454-1G>A	0.5	I	MSI	N/A	MLH1 p.(Gln407*)/c.1219C>T (6%)	Pathogenic	NM_000249.4 (c=NM_000249.4, p=NP_000240.1)	88
LOC22_CCOC2	MLH1 p.(Glu153Phefs*8)/c.454-1G>A	0.6	II	MSI	N/A	MLH1 p.(Gln407*)/c.1219C>T (24%)	Pathogenic	NM_000249.4 (c=NM_000249.4, p=NP_000240.1)	83
Suppl. Table 4. Patient, sample, and variant details of our study series
aAccording to the ACMG/AMP criteria (Richards et al. Genet Med 2015;17:405-424). A variant was designated "pathogenic" if it belonged to classes 4 or 5.
Abbreviations: EEC, Endometrioid Endometrial Carcinoma; CCEC, Clear Cell Endometrial Carcinoma; CxEC, Cervical Adenocarcinoma; EOC, Endometrioid Ovarian Carcinoma; CCOC, Clear Cell Ovarian Carcinoma; CAH, atypical hyperplasia; CH, complex hyperplasia; SH, simple hyperplasia.
